# Supplementary material for: Bis(quinolin-8-ol)silver(I) 2-hydr­oxy-3,5-dinitro­benzoate
Source: Acta Crystallogr Sect E Struct Rep Online. 2009 Nov 7;65(Pt 12):m1521. doi: 10.1107/S1600536809045905 (PMC2971757; doi:10.1107/S1600536809045905)
Supplement: Supplementary file 2 [file e-65-m1521-Isup2.hkl]

#
# h,k,l, Fc-squared, Fo-squared, sigma(Fo-squared) and status flag
#
data_I
_shelx_title ' I         P2(1)        R = 0.02'
_shelx_refln_list_code          4
_shelx_F_calc_maximum      220.22
_exptl_crystal_F_000       628.00
_reflns_d_resolution_high  0.7678
 
loop_
 _symmetry_equiv_pos_as_xyz
 'x, y, z'
 '-x, y+1/2, -z'
 
_cell_length_a     9.0154
_cell_length_b     7.6122
_cell_length_c    17.1380
_cell_angle_alpha  90.000
_cell_angle_beta  104.380
_cell_angle_gamma  90.000
 
_shelx_F_squared_multiplier     1.000
 
loop_
 _refln_index_h
 _refln_index_k
 _refln_index_l
 _refln_F_squared_calc
 _refln_F_squared_meas
 _refln_F_squared_sigma
 _refln_observed_status
   1  -9   0      274.92      277.91     15.92 o
   2  -9   0      809.96      805.77     17.74 o
   3  -9   0      813.85      844.46     18.47 o
   4  -9   0      619.74      635.31     21.58 o
   0  -8   0     1935.92     1933.94     30.93 o
   1  -8   0     1537.66     1514.05     18.92 o
   2  -8   0      584.21      576.71      8.69 o
   3  -8   0       31.46       32.29      4.89 o
   4  -8   0       50.78       44.98      4.72 o
   5  -8   0       14.94       18.05      8.67 o
   6  -8   0      371.29      384.86     20.02 o
   1  -7   0      699.47      686.47     10.66 o
   2  -7   0      120.65      120.60      4.28 o
   3  -7   0     1086.15     1119.98     18.97 o
   4  -7   0      897.01      906.78     16.52 o
   5  -7   0      788.83      723.84     26.35 o
   6  -7   0      905.66      943.29     30.24 o
   7  -7   0      753.09      825.85     81.89 o
   8  -7   0       35.06       31.61     12.24 o
   0  -6   0      556.15      523.49     10.67 o
   1  -6   0     1925.53     1882.26     20.01 o
   2  -6   0     1525.65     1520.77     16.30 o
   3  -6   0     1410.12     1416.60     30.23 o
   4  -6   0      149.56      145.30      9.00 o
   5  -6   0      222.58      279.39     57.67 o
   6  -6   0      539.81      585.33     55.02 o
   7  -6   0      902.48      924.85     29.46 o
   8  -6   0      715.25      661.23     33.49 o
   9  -6   0      489.02      522.24     49.07 o
   1  -5   0      448.25      445.51      6.52 o
   2  -5   0      851.70      869.85      9.44 o
   3  -5   0      567.15      546.70      9.99 o
   4  -5   0      601.59      583.92     10.55 o
   5  -5   0      301.41      298.24     14.54 o
   6  -5   0     1749.31     1680.56     53.87 o
   7  -5   0      667.10      744.75    100.62 o
   8  -5   0       17.15      400.03     25.62 o
   9  -5   0      318.54      364.12     27.95 o
   0  -4   0     7023.15     7162.83     92.00 o
   1  -4   0     5490.69     5725.58     51.00 o
   2  -4   0     2170.93     2330.44     21.52 o
   3  -4   0       86.33      103.60      5.11 o
   4  -4   0      400.62      413.78      9.08 o
   5  -4   0      452.05      427.49     15.95 o
   6  -4   0      498.88      872.05    138.57 o
   7  -4   0     1430.17     1434.24     39.36 o
   8  -4   0      634.23      812.68     53.95 o
   9  -4   0      905.40      911.82     28.42 o
  10  -4   0      548.73      601.77     48.45 o
   1  -3   0     1588.00     1689.06     16.01 o
   2  -3   0     2132.72     2169.90     38.20 o
   3  -3   0     3438.23     3398.17     58.65 o
   4  -3   0     1006.04     1000.19     23.23 o
   5  -3   0     2035.30     2087.34     28.37 o
   6  -3   0      938.36      909.52     13.90 o
   7  -3   0      215.52      227.36     17.90 o
   8  -3   0      164.48      227.97     36.68 o
   9  -3   0       23.06       25.87     20.91 o
  10  -3   0      485.14      585.08     61.22 o
   0  -2   0     1213.66     1205.32     26.58 o
   1  -2   0     6904.23     7485.39    110.35 o
   2  -2   0     4182.57     4257.04     65.78 o
   3  -2   0     2485.49     2487.82     42.93 o
   4  -2   0      206.90      215.88      5.08 o
   5  -2   0       85.45       94.77      7.27 o
   6  -2   0     1114.96     1094.15     17.93 o
   7  -2   0     2008.15     2015.24     27.45 o
   8  -2   0     1196.27     1282.15     44.89 o
   9  -2   0     1280.44     1317.40     50.18 o
  10  -2   0      402.97      506.84     69.74 o
  11  -2   0       11.68       99.52     93.03 o
   1  -1   0     1267.31     1151.75     51.21 o
   2  -1   0     6503.37     7026.87     85.05 o
   3  -1   0     2616.51     2495.76     31.33 o
   4  -1   0     7587.02     8086.10    125.16 o
   5  -1   0     2499.30     2448.33     32.36 o
   6  -1   0     1029.14     1088.79     21.71 o
   7  -1   0      399.87      420.73     14.05 o
   8  -1   0      165.56      169.63      8.92 o
   9  -1   0      135.34      127.59     13.47 o
  10  -1   0      733.76      944.24    138.74 o
  11  -1   0      218.31      234.56     15.98 o
   2   0   0     3523.65     3613.57     43.00 o
   3   0   0       35.59       36.90      3.72 o
   4   0   0     2327.77     2229.13     28.24 o
   5   0   0     2641.19     2791.75     38.46 o
   6   0   0      728.43      758.91     13.98 o
   7   0   0     1101.93     1211.23     76.17 o
   8   0   0     2629.57     2884.43    133.32 o
   9   0   0      178.96      174.32     11.15 o
  10   0   0       53.29      231.19     20.34 o
  11   0   0      298.62      418.23     26.52 o
   1   1   0     1366.70     1164.91     24.45 o
   2   1   0     6190.67     6706.71    102.45 o
   3   1   0     2634.84     2556.68     40.41 o
   4   1   0     7582.50     8120.87    131.64 o
   5   1   0     2573.99     2546.95     41.88 o
   6   1   0      979.32     1103.58    102.60 o
   7   1   0      423.96      435.12     12.71 o
   8   1   0      163.88      177.88      8.33 o
   9   1   0      162.12      167.27     15.24 o
  10   1   0      688.73      896.22     81.34 o
  11   1   0      223.25      246.24     29.95 o
   1   2   0     6839.87     7401.99    162.67 o
   2   2   0     4062.89     4018.89     88.25 o
   3   2   0     2509.74     2385.71     83.73 o
   4   2   0      205.85      202.94      9.05 o
   5   2   0       93.99      104.81      5.24 o
   6   2   0     1076.21     1045.91     17.21 o
   7   2   0     2001.72     2023.82     31.99 o
   8   2   0     1150.21     1164.74     18.84 o
   9   2   0     1361.67     1425.61     31.64 o
  10   2   0      437.20      432.61     25.87 o
  11   2   0       17.67       15.94      8.26 o
   2   3   0     1978.89     1996.34     47.49 o
   3   3   0     3355.92     3259.77     83.64 o
   4   3   0      902.39      869.34     34.38 o
   5   3   0     2160.83     2237.07     27.22 o
   6   3   0      986.48      955.61     14.18 o
   7   3   0      219.05      209.72      6.08 o
   8   3   0      167.80      165.40      5.70 o
   9   3   0       32.84       37.82      6.60 o
  -4  -9   1      435.13      439.07     21.00 o
  -3  -9   1      214.08      229.45     15.23 o
  -2  -9   1       59.16       58.61      9.85 o
  -1  -9   1       78.49       91.91      5.64 o
   0  -9   1      535.89      541.00     10.46 o
   1  -9   1      410.13      432.72     13.35 o
   2  -9   1      461.08      486.31     14.71 o
   3  -9   1      424.76      422.99     17.35 o
   4  -9   1      233.53      221.06     18.99 o
  -6  -8   1       42.83      103.08     59.01 o
  -5  -8   1      286.50      300.94     22.79 o
  -4  -8   1     1262.52     1288.09     23.83 o
  -3  -8   1      910.31      932.71     18.04 o
  -2  -8   1     1191.61     1182.40     14.63 o
  -1  -8   1      300.11      312.72      7.75 o
   0  -8   1      165.66      165.61      5.87 o
   1  -8   1      264.80      236.28      7.00 o
   2  -8   1       42.10       46.19      3.39 o
   3  -8   1      207.89      207.81      8.88 o
   4  -8   1      379.35      378.96     14.71 o
   5  -8   1      159.07      158.80     19.82 o
   6  -8   1     1177.76     1234.18     36.76 o
  -8  -7   1      132.95      176.84     42.18 o
  -7  -7   1      867.37      923.68     44.22 o
  -6  -7   1     1268.07     1342.79     46.52 o
  -5  -7   1      738.20      773.05     15.30 o
  -4  -7   1      950.45      931.79     28.26 o
  -3  -7   1      164.90      152.59      8.01 o
  -2  -7   1      531.04      527.83      8.10 o
  -1  -7   1     1329.93     1318.61     16.21 o
   0  -7   1      955.55      989.78     13.48 o
   1  -7   1     1057.81     1071.10     13.69 o
   2  -7   1      882.15      902.06     10.79 o
   3  -7   1     1167.41     1202.47     20.67 o
   4  -7   1       64.54       84.07      5.58 o
   5  -7   1       32.74       35.68      9.99 o
   6  -7   1      280.02      281.45     17.40 o
   7  -7   1      354.18      362.41     20.58 o
  -9  -6   1      459.33      470.64     35.09 o
  -8  -6   1        3.60      146.72    133.26 o
  -7  -6   1        9.27        4.61     12.40 o
  -6  -6   1      131.24      154.16     31.90 o
  -5  -6   1      641.46      640.79     17.54 o
  -4  -6   1      303.04      291.10     13.33 o
  -3  -6   1     1240.85     1292.43     29.98 o
  -2  -6   1     3337.85     3408.87     33.68 o
  -1  -6   1     1177.10     1132.31     13.31 o
   0  -6   1      315.82      327.62      6.68 o
   1  -6   1      566.59      558.76      8.75 o
   2  -6   1      232.45      256.09      5.11 o
   3  -6   1     2790.33     2915.69     40.50 o
   4  -6   1     1159.92     1169.73     17.55 o
   5  -6   1     2879.19     2858.85     52.63 o
   6  -6   1     1465.63     1491.65     39.81 o
   7  -6   1      321.82      387.76     42.78 o
   8  -6   1       16.68       14.04     12.73 o
  -9  -5   1      175.70      443.96    184.11 o
  -8  -5   1      215.66      227.96     21.97 o
  -7  -5   1     1193.96     1269.84    145.12 o
  -6  -5   1      678.87      559.18     39.19 o
  -5  -5   1     2889.94     2819.89     40.29 o
  -4  -5   1      865.40      861.36     15.50 o
  -3  -5   1       41.21       55.08      7.13 o
  -2  -5   1      426.54      459.96      6.58 o
  -1  -5   1     1684.61     1737.20     18.75 o
   0  -5   1     1620.15     1550.25     15.49 o
   1  -5   1     2872.01     2829.79     26.91 o
   2  -5   1     2690.07     2722.20     25.18 o
   3  -5   1     3258.16     3337.88     39.59 o
   4  -5   1      618.13      622.48      9.92 o
   5  -5   1      425.37      431.69     17.49 o
   6  -5   1       39.97       36.74      8.54 o
   7  -5   1      392.19      466.95     41.63 o
   8  -5   1     1389.56     1364.01     36.43 o
   9  -5   1      371.59      404.23     29.77 o
 -10  -4   1      318.46      518.63    136.98 o
  -9  -4   1      517.81      516.36     43.24 o
  -8  -4   1      156.13      375.50    174.89 o
  -7  -4   1      186.04      168.49      6.38 o
  -6  -4   1      130.15      117.32      9.86 o
  -5  -4   1      414.42      414.30     20.91 o
  -4  -4   1     2956.52     2933.01     73.72 o
  -3  -4   1     5406.38     5466.89     98.41 o
  -2  -4   1     3844.49     3929.85     50.59 o
  -1  -4   1     7307.86     8136.62     92.67 o
   0  -4   1       94.70      111.09      4.61 o
   1  -4   1      303.48      311.27      5.55 o
   2  -4   1      376.60      374.28      4.12 o
   3  -4   1     1737.29     1745.44     21.20 o
   4  -4   1     1510.33     1525.86     28.50 o
   5  -4   1     1391.84     1424.69     29.37 o
   6  -4   1     3552.47     3537.34     60.57 o
   7  -4   1     1517.41     1506.59     29.22 o
   8  -4   1      354.49      439.55     35.65 o
   9  -4   1       60.81      368.57    112.88 o
  10  -4   1       48.21      122.21     45.35 o
 -10  -3   1      191.90      444.41    116.60 o
  -9  -3   1      261.41      266.86     20.91 o
  -8  -3   1      592.01      605.46     14.74 o
  -7  -3   1     1780.28     1768.00     32.10 o
  -6  -3   1     1611.99     1554.48     23.03 o
  -5  -3   1     1860.45     1787.90     28.11 o
  -4  -3   1     1154.66     1191.85     40.40 o
  -3  -3   1      124.07      154.20      8.58 o
  -2  -3   1      941.31      942.18     12.94 o
  -1  -3   1     2055.85     2037.71     27.28 o
   0  -3   1     4261.49     4264.21     45.12 o
   1  -3   1     3343.17     3272.34     37.55 o
   2  -3   1     3327.90     3535.12     60.48 o
   3  -3   1     2314.11     2453.21     30.67 o
   4  -3   1     1046.48      979.82     18.19 o
   5  -3   1      470.22      515.51     14.28 o
   6  -3   1        3.41        8.62      7.60 o
   7  -3   1      645.77      774.19    124.43 o
   8  -3   1      336.02      357.16     13.64 o
   9  -3   1      510.21      527.23     20.78 o
  10  -3   1      370.35      395.52     16.44 o
 -11  -2   1      974.33      969.90     31.98 o
 -10  -2   1     1140.61     1288.55     57.59 o
  -9  -2   1      417.19      434.23     13.19 o
  -8  -2   1      690.51      689.26     18.11 o
  -7  -2   1        1.98       11.26      4.45 o
  -6  -2   1      600.01      605.79     12.68 o
  -5  -2   1      619.43      578.77     10.56 o
  -4  -2   1     5222.50     5393.77     70.36 o
  -3  -2   1     7014.22     7430.84    115.31 o
  -2  -2   1     3889.43     4019.73     52.58 o
  -1  -2   1     1820.22     1749.09     23.06 o
   0  -2   1     2921.84     2827.15     35.94 o
   1  -2   1      115.28       98.75      4.55 o
   2  -2   1       36.84       43.94      3.51 o
   3  -2   1     3311.03     3378.14     83.64 o
   4  -2   1    10876.40    11185.30    561.74 o
   5  -2   1     8130.33     8734.33    103.00 o
   6  -2   1     2103.66     2215.92     86.43 o
   7  -2   1     1173.34     1220.44     73.90 o
   8  -2   1       20.22       19.75      7.87 o
   9  -2   1      148.78      477.33     29.92 o
  10  -2   1       59.78       90.95     21.35 o
 -11  -1   1       91.44      220.84     25.24 o
 -10  -1   1      281.20      766.10     51.39 o
  -9  -1   1      240.85      256.12      9.26 o
  -8  -1   1     1109.76     1103.71     21.62 o
  -7  -1   1     1125.05     1107.85     19.16 o
  -6  -1   1     1851.90     1811.68     33.11 o
  -5  -1   1     2169.33     2152.17     28.31 o
  -4  -1   1     1194.87     1241.15     18.19 o
  -3  -1   1      956.65     1021.74     12.35 o
  -2  -1   1     4923.05     4964.59     63.22 o
  -1  -1   1     4112.60     4297.96     49.42 o
   1  -1   1     2341.72     2360.19     45.25 o
   2  -1   1     2312.15     2324.80     43.84 o
   3  -1   1     2493.93     2577.39     67.52 o
   4  -1   1     1955.00     2049.76     27.17 o
   5  -1   1     1602.66     1586.25     19.13 o
   6  -1   1       98.58      105.39      5.43 o
   7  -1   1      591.97      672.04     51.69 o
   8  -1   1      586.38      612.36     15.62 o
   9  -1   1     2270.82     2344.12     83.73 o
  10  -1   1      892.76      934.30     58.12 o
  11  -1   1      397.12      410.86     24.99 o
 -11   0   1     1360.78     1393.82    120.50 o
 -10   0   1      729.01      737.77     17.72 o
  -9   0   1        1.58        1.92      5.10 o
  -8   0   1      251.95      272.71     13.89 o
  -7   0   1       72.29      372.65    229.29 o
  -6   0   1       22.10       25.12      8.33 o
  -5   0   1     1686.28     1655.94     23.05 o
  -4   0   1     4471.21     4463.71     58.37 o
  -3   0   1     5081.42     5168.12     56.60 o
  -2   0   1      377.02      452.04      7.54 o
   2   0   1     1851.04     1902.46     22.64 o
   3   0   1       16.28       20.98      2.53 o
   4   0   1     2677.30     2781.57     30.12 o
   5   0   1     2655.80     2590.34     29.22 o
   6   0   1     4495.46     4665.16     55.54 o
   7   0   1     1845.74     1887.89     35.17 o
   8   0   1     1650.73     1811.88     89.76 o
   9   0   1       29.80       85.69     66.98 o
  10   0   1      286.47      395.73     78.68 o
  11   0   1      153.71      167.71     13.20 o
 -10   1   1      308.55      520.85     44.66 o
  -9   1   1      210.29      278.95     48.96 o
  -8   1   1     1094.66     1046.42     23.89 o
  -7   1   1     1071.78     1052.59     22.34 o
  -6   1   1     1925.95     1861.27     37.05 o
  -5   1   1     2184.19     2201.87     39.72 o
  -4   1   1     1093.06     1117.02     21.14 o
  -3   1   1      971.41     1046.33     20.98 o
  -2   1   1     5066.67     5119.04     65.46 o
  -1   1   1     4039.02     4121.28     51.38 o
   1   1   1     2634.03     2772.47     47.49 o
   2   1   1     2508.48     2517.51     65.21 o
   3   1   1     2535.48     2578.09     34.12 o
   4   1   1     2036.99     2160.83     23.10 o
   5   1   1     1596.58     1572.64     22.41 o
   6   1   1      106.12      102.47      4.95 o
   7   1   1      591.29      612.66     21.44 o
   8   1   1      580.74      584.63     27.47 o
   9   1   1     2387.88     2478.09     58.12 o
  10   1   1      946.42      970.41     26.19 o
  11   1   1      380.58      384.03     15.15 o
 -11   2   1      933.57      847.77     23.56 o
 -10   2   1     1080.23     1090.10     46.25 o
  -9   2   1      375.21      526.42     63.37 o
  -8   2   1      670.46      658.48     13.89 o
  -7   2   1        2.43        2.70      3.51 o
  -6   2   1      597.91      594.68     14.08 o
  -5   2   1      611.37      576.54     16.52 o
  -4   2   1     5102.17     5301.06    110.22 o
  -3   2   1     7059.16     7572.88    115.57 o
  -2   2   1     3876.39     3972.91    106.86 o
  -1   2   1     1947.50     1883.75     28.94 o
   0   2   1     3057.63     2968.89     41.59 o
   3   2   1     3397.18     3558.94     52.86 o
   4   2   1    10950.41    12320.15    160.07 o
   5   2   1     8294.06     9099.36    119.65 o
   6   2   1     2193.40     2232.50     37.14 o
   7   2   1     1068.98     1072.67     21.23 o
   8   2   1       34.41       40.25      6.21 o
  10   2   1       60.63      124.33     12.17 o
  -9   3   1      309.00      288.90     11.67 o
  -8   3   1      578.59      582.29     12.93 o
  -7   3   1     1835.83     1842.42     27.78 o
  -6   3   1     1598.03     1560.45     21.72 o
  -5   3   1     1886.12     1670.27     97.82 o
  -4   3   1     1149.24     1134.11     18.00 o
  -3   3   1      116.42      132.20     17.37 o
  -2   3   1      936.39      942.00     32.25 o
  -1   3   1     2201.67     2199.76     48.20 o
   5   3   1      456.86      492.29      7.75 o
   6   3   1        3.86        3.95      3.01 o
   7   3   1      657.67      676.60     13.79 o
   8   3   1      287.48      303.14     10.21 o
   9   3   1      551.78      544.18     13.03 o
  -7   4   1      178.15      191.37     18.43 o
  -6   4   1      112.49      133.26     24.10 o
  -5   4   1      484.42      517.78     32.61 o
  -4   4   1     2870.01     2835.20     80.45 o
  -3   4   1     5525.40     5546.00    139.63 o
  -2   4   1     3897.77     4013.94     92.86 o
  -4  -9   2      253.28      278.76     14.34 o
  -3  -9   2      529.91      563.47     16.35 o
  -2  -9   2      753.01      801.32     23.51 o
  -1  -9   2      474.84      510.46     10.85 o
   0  -9   2      352.46      368.47      8.21 o
   1  -9   2      156.45      167.67      8.09 o
   2  -9   2       21.12       20.83      6.59 o
   3  -9   2       21.50       15.60     13.70 o
   4  -9   2      133.26      148.49     16.35 o
  -6  -8   2      237.86      227.86     20.65 o
  -5  -8   2      604.91      611.04     19.54 o
  -4  -8   2      386.88      401.25     10.91 o
  -3  -8   2       88.98       93.83      8.55 o
  -2  -8   2        5.18        6.67      3.46 o
  -1  -8   2       96.37      102.89      5.37 o
   0  -8   2       88.96      100.31      4.43 o
   1  -8   2      275.19      281.73      6.21 o
   2  -8   2      969.59      952.98     17.04 o
   3  -8   2     1218.93     1236.30     20.57 o
   4  -8   2      638.44      627.83     25.71 o
   5  -8   2      402.28      424.30     19.38 o
   6  -8   2      103.81      104.98     15.35 o
  -8  -7   2      847.09      874.66     46.78 o
  -7  -7   2      463.26      485.53     48.91 o
  -6  -7   2      135.91      133.26     21.26 o
  -5  -7   2        6.73       11.42      5.78 o
  -4  -7   2      715.45      702.41     20.93 o
  -3  -7   2      176.81      181.76      4.58 o
  -2  -7   2     1035.93     1027.06     12.20 o
  -1  -7   2     1178.88     1175.11     14.12 o
   0  -7   2     2569.06     2628.45     28.09 o
   1  -7   2      566.87      578.41      9.36 o
   2  -7   2      196.63      184.48      5.49 o
   3  -7   2       89.38       98.32      6.50 o
   4  -7   2      429.28      415.31      8.42 o
   5  -7   2      730.50      707.44     24.56 o
   6  -7   2     1092.47     1095.43     32.84 o
   7  -7   2     1030.47     1081.53     37.03 o
  -9  -6   2      229.66      241.34     45.36 o
  -8  -6   2      278.12      271.47     27.64 o
  -7  -6   2      314.16      317.54     40.40 o
  -6  -6   2      871.07      838.32     40.05 o
  -5  -6   2     1414.95     1416.46     25.47 o
  -4  -6   2     1243.48     1231.72     21.83 o
  -3  -6   2      241.21      248.42      5.25 o
  -2  -6   2      900.22      877.69     12.42 o
  -1  -6   2       94.77       88.70      4.56 o
   0  -6   2     1041.43     1061.77     13.11 o
   1  -6   2      677.57      681.44      9.65 o
   2  -6   2     4451.88     4489.76     41.71 o
   3  -6   2     3036.93     3106.49     40.69 o
   4  -6   2     1094.26     1085.43     24.00 o
   5  -6   2      293.24      284.07     14.41 o
   6  -6   2       33.16       40.42      9.77 o
   7  -6   2      582.58      542.53     28.64 o
   8  -6   2      239.63      223.48     28.54 o
 -10  -5   2      355.33      361.14     48.20 o
  -9  -5   2      765.52      796.69     40.40 o
  -8  -5   2      476.53      510.33     30.48 o
  -7  -5   2      832.38      758.13     71.41 o
  -6  -5   2      172.29      171.21     14.21 o
  -5  -5   2      797.00      795.27     43.95 o
  -4  -5   2      388.84      412.17     20.91 o
  -3  -5   2     2283.45     2271.09     25.78 o
  -2  -5   2     2253.75     2296.56     31.44 o
  -1  -5   2     3716.10     3712.97     43.84 o
   0  -5   2     1739.59     1688.03     21.11 o
   1  -5   2     1105.52     1127.65     12.67 o
   2  -5   2       87.34       86.41      4.21 o
   3  -5   2      372.89      388.04      7.74 o
   4  -5   2      414.85      420.97     16.42 o
   5  -5   2      862.63      870.20     21.80 o
   6  -5   2      605.13      609.25     21.83 o
   7  -5   2      677.22      718.12     22.51 o
   8  -5   2      609.19      662.59     49.82 o
   9  -5   2      245.00      277.07     27.55 o
 -10  -4   2       55.65       47.85     18.08 o
  -9  -4   2       17.38       22.33     14.53 o
  -8  -4   2      788.27      753.15     35.80 o
  -7  -4   2     2720.81     2643.39     86.48 o
  -6  -4   2     1207.15     1144.06     20.82 o
  -5  -4   2     4079.26     4049.01    111.64 o
  -4  -4   2      899.09      939.87     29.77 o
  -3  -4   2      539.71      492.62     12.21 o
  -2  -4   2      741.54      752.77     12.40 o
  -1  -4   2      200.21      191.08      7.95 o
   0  -4   2      257.14      268.79      5.74 o
   1  -4   2      712.47      658.64      9.64 o
   2  -4   2     1088.98     1063.22     11.37 o
   3  -4   2     3856.36     3907.93     66.99 o
   4  -4   2     1034.18     1028.47     19.08 o
   5  -4   2     1462.13     1493.41     28.25 o
   6  -4   2      260.38      277.09     15.79 o
   7  -4   2      103.84      297.35     63.15 o
   8  -4   2      338.54      381.68     33.75 o
   9  -4   2      448.77      435.82     17.48 o
  10  -4   2      472.35      465.28     23.54 o
 -11  -3   2      492.80      535.79     67.87 o
 -10  -3   2      604.33      647.49     33.31 o
  -9  -3   2     1449.29     1399.62     68.05 o
  -8  -3   2     1600.15     1591.30     28.51 o
  -7  -3   2      979.93     1019.97     70.84 o
  -6  -3   2      489.42      474.52      9.93 o
  -5  -3   2       54.37       50.68     10.28 o
  -4  -3   2     1354.28     1358.21     22.51 o
  -3  -3   2     2710.68     2729.72     36.87 o
  -2  -3   2     1725.01     1596.81     22.37 o
  -1  -3   2     9582.87    10524.92    140.23 o
   0  -3   2     6344.38     6626.73     83.70 o
   1  -3   2     8780.82     9522.79    106.65 o
   2  -3   2     1704.56     1813.05     24.01 o
   3  -3   2     1149.70     1239.12     25.63 o
   4  -3   2      736.99      767.11     20.00 o
   5  -3   2     3630.70     3707.55     53.67 o
   6  -3   2     2200.91     2172.83     35.22 o
   7  -3   2     1306.65     1325.36     32.36 o
   8  -3   2      998.58     1036.90     24.64 o
   9  -3   2      293.90      306.57     15.73 o
  10  -3   2      178.73      173.13     20.24 o
 -11  -2   2      289.06      593.98     59.54 o
 -10  -2   2       17.63       20.91      9.92 o
  -9  -2   2        3.29        4.17      5.18 o
  -8  -2   2      144.76      160.84     10.17 o
  -7  -2   2     1450.28     1463.87     34.02 o
  -6  -2   2     4168.88     4139.97     58.31 o
  -5  -2   2      642.91      570.90      9.98 o
  -4  -2   2     1795.33     1757.64     25.39 o
  -3  -2   2     3019.14     2862.40     37.80 o
  -2  -2   2      260.56      236.39      8.28 o
  -1  -2   2       55.34       56.58      5.68 o
   0  -2   2     1499.19     1445.10     18.68 o
   1  -2   2     8092.81     8355.54    103.11 o
   2  -2   2    10279.41    10899.91    162.72 o
   3  -2   2     1336.35     1204.01     23.65 o
   4  -2   2     1652.22     1561.21     28.07 o
   5  -2   2      164.61      170.09      9.02 o
   6  -2   2       40.03       59.60     21.23 o
   7  -2   2      231.81      265.17     47.30 o
   8  -2   2       26.61       20.11      8.06 o
   9  -2   2     1098.50     1057.68     24.60 o
  10  -2   2      638.38      691.22     22.92 o
 -11  -1   2      487.57      568.03     27.62 o
 -10  -1   2      905.19      942.99     41.87 o
  -9  -1   2      796.78      787.47     28.71 o
  -8  -1   2     1801.14     1812.75     48.55 o
  -7  -1   2      938.21      919.93     19.94 o
  -6  -1   2     1186.08     1283.07     24.10 o
  -5  -1   2      365.51      370.76      6.99 o
  -4  -1   2     2815.83     2726.80     30.87 o
  -3  -1   2     1157.69     1139.63     19.73 o
  -2  -1   2     3923.48     3883.14     50.95 o
  -1  -1   2     8837.38     9328.31    115.33 o
   0  -1   2     1044.24      929.77     13.66 o
   1  -1   2     4212.95     4327.43     63.98 o
   2  -1   2      978.23      913.14     13.60 o
   3  -1   2      450.44      451.66     12.01 o
   4  -1   2     5445.55     5891.64     96.48 o
   5  -1   2     1137.10     1095.53     21.95 o
   6  -1   2     3230.95     3281.44     47.34 o
   7  -1   2     1339.91     1383.19     25.82 o
   8  -1   2      733.76      753.18     18.19 o
   9  -1   2     1341.43     1328.59     38.41 o
  10  -1   2      306.01      305.76     12.34 o
  11  -1   2        1.12        2.84     10.99 o
 -11   0   2     1338.53     1420.96     81.74 o
 -10   0   2        0.66        0.71      4.29 o
  -9   0   2      300.67      307.97     15.24 o
  -8   0   2     1568.57     1531.87     30.80 o
  -7   0   2     3535.68     3475.04     63.86 o
  -6   0   2     1746.40     1653.27     38.99 o
  -5   0   2     4964.14     5007.79     82.79 o
  -4   0   2      162.54      133.46      6.85 o
  -3   0   2     1019.49      977.80     14.19 o
  -2   0   2      480.73      434.85     20.69 o
   1   0   2      992.32      939.56     13.78 o
   2   0   2      856.43      847.04     12.18 o
   3   0   2     8191.33     8454.92    131.57 o
   4   0   2     2799.55     2597.05     42.02 o
   5   0   2     1381.21     1310.99     18.93 o
   6   0   2      339.81      359.78     10.30 o
   7   0   2       66.17       64.66      6.15 o
   8   0   2     2071.74     2169.84     51.42 o
   9   0   2     1746.05     1757.08     39.82 o
  10   0   2     1023.61     1007.55     33.50 o
  11   0   2      640.14      632.41     23.57 o
 -11   1   2      479.69      456.35     17.03 o
 -10   1   2      819.13      877.86     52.88 o
  -9   1   2      777.30      809.70     27.92 o
  -8   1   2     1839.67     1821.52     42.07 o
  -7   1   2      970.39      956.62     20.94 o
  -6   1   2     1214.48     1319.17     24.78 o
  -5   1   2      349.57      362.73     11.75 o
  -4   1   2     2876.30     2807.56     38.65 o
  -3   1   2     1233.02     1216.33     20.95 o
  -2   1   2     3748.73     3765.23     48.59 o
  -1   1   2     8748.72     9276.75    118.83 o
   0   1   2      911.08      832.01     12.17 o
   1   1   2     4017.07     4062.98    126.88 o
   2   1   2      998.28      910.46     20.91 o
   3   1   2      437.55      434.88      7.64 o
   4   1   2     5599.33     6231.46     92.07 o
   5   1   2     1085.73     1040.35     14.90 o
   6   1   2     3105.36     3247.91     43.43 o
   7   1   2     1216.27     1244.05     25.70 o
   8   1   2      680.14      712.28     22.19 o
   9   1   2     1354.33     1410.19     35.47 o
  10   1   2      304.57      357.27     19.50 o
  11   1   2        1.57       -0.76      5.50 o
 -11   2   2      323.39      322.51     34.73 o
 -10   2   2       13.10       79.01     45.90 o
  -9   2   2        1.68        0.34      7.02 o
  -8   2   2      131.49      148.70     11.26 o
  -7   2   2     1487.58     1495.29     31.51 o
  -6   2   2     4125.49     4107.59     71.14 o
  -5   2   2      679.44      626.43     17.96 o
  -4   2   2     1704.05     1685.48     27.30 o
  -3   2   2     3034.84     2917.16     38.19 o
  -2   2   2      269.56      247.22      6.92 o
  -1   2   2       57.45       55.26      3.74 o
   0   2   2     1392.93     1350.82     16.69 o
   1   2   2     8125.31     8547.91    104.40 o
   2   2   2    10009.52    10385.33    220.43 o
   3   2   2     1317.06     1130.54     23.75 o
   4   2   2     1693.85     1633.37     23.68 o
   5   2   2      163.58      182.42      7.06 o
   6   2   2       48.90       60.09      6.47 o
   7   2   2      240.36      235.37     10.80 o
   8   2   2       15.83       16.98      5.70 o
   9   2   2     1125.80     1107.86     22.13 o
  10   2   2      662.64      677.76     22.10 o
 -10   3   2      650.45      681.52     31.90 o
  -9   3   2     1364.72     1303.53     23.18 o
  -8   3   2     1583.23     1565.38     25.57 o
  -7   3   2      982.51      985.40     26.33 o
  -6   3   2      502.77      518.13     14.87 o
  -5   3   2       58.49       64.19      9.57 o
  -4   3   2     1247.97     1215.73     32.78 o
  -3   3   2     2638.69     2625.74     38.49 o
  -2   3   2     1771.18     1672.51     26.67 o
  -1   3   2     9794.64    10799.71    141.01 o
   0   3   2     6405.31     6687.63    103.25 o
   1   3   2     8930.79     9730.05    205.90 o
   5   3   2     3692.57     3830.90     53.75 o
   6   3   2     2247.05     2187.79     40.58 o
   7   3   2     1295.10     1271.73     21.84 o
   8   3   2      992.28      976.30     19.53 o
   9   3   2      263.11      244.47     10.46 o
  -9   4   2       16.24       18.08     13.82 o
  -8   4   2      771.26      642.64     38.49 o
  -7   4   2     2603.87     2308.96    202.18 o
  -6   4   2     1220.12     1193.98     38.99 o
  -5   4   2     4027.21     3992.32    110.93 o
  -4   4   2      914.71      967.52     38.63 o
  -3   4   2      633.13      610.28     28.00 o
  -2   4   2      787.71      809.45     23.75 o
  -1   4   2      194.79      183.93     16.30 o
  -7   5   2      815.81      816.89     36.86 o
  -6   5   2      168.53      182.16     19.14 o
  -5   5   2      829.45      867.93     45.72 o
  -4   5   2      462.64      486.59     32.61 o
  -3   5   2     2320.51     2354.28     61.67 o
  -2   5   2     2376.84     2479.73     61.67 o
  -4  -9   3      898.29      943.60     31.86 o
  -3  -9   3      675.17      705.85     21.79 o
  -2  -9   3      633.76      633.97     18.28 o
  -1  -9   3      178.48      181.56      8.50 o
   0  -9   3      210.18      222.28      7.81 o
   1  -9   3      114.03      120.35      8.47 o
   2  -9   3      378.68      388.18     12.52 o
   3  -9   3      351.63      344.46     18.83 o
   4  -9   3      538.36      553.01     26.39 o
  -6  -8   3      135.82      136.09     22.68 o
  -5  -8   3      567.06      538.37     25.14 o
  -4  -8   3       21.50       16.84      6.99 o
  -3  -8   3       52.48       55.42      8.08 o
  -2  -8   3      532.63      548.41     25.51 o
  -1  -8   3     1639.41     1646.96     19.90 o
   0  -8   3     1456.77     1504.37     18.32 o
   1  -8   3      305.34      334.68      6.73 o
   2  -8   3      364.81      370.64     10.74 o
   3  -8   3      234.05      211.33      9.03 o
   4  -8   3      149.77      142.48     11.17 o
   5  -8   3      104.39      108.69     13.53 o
   6  -8   3      506.00      545.01     23.13 o
  -8  -7   3        7.96        5.67     27.64 o
  -7  -7   3      165.36      204.49     25.87 o
  -6  -7   3      154.36      146.88     20.56 o
  -5  -7   3     1127.25     1109.85     27.61 o
  -4  -7   3      759.05      739.27     17.83 o
  -3  -7   3     1169.63     1137.09     15.02 o
  -2  -7   3      548.04      531.73     10.16 o
  -1  -7   3      521.36      515.95      8.84 o
   0  -7   3      526.00      500.79     10.81 o
   1  -7   3       83.02       80.50      4.36 o
   2  -7   3     1811.15     1762.23     17.69 o
   3  -7   3      410.39      424.35      9.89 o
   4  -7   3      917.50      919.80     25.74 o
   5  -7   3      483.28      482.44     21.33 o
   6  -7   3      183.41      152.22     13.72 o
   7  -7   3       89.84       80.37     21.11 o
  -9  -6   3      818.01      830.71     46.43 o
  -8  -6   3     1195.31     1264.14     70.53 o
  -7  -6   3     1272.50     1273.00     49.62 o
  -6  -6   3      262.06      280.31     21.88 o
  -5  -6   3       22.00       19.58      9.71 o
  -4  -6   3      117.68      108.52     11.49 o
  -3  -6   3      846.63      848.85     13.20 o
  -2  -6   3     1061.31     1060.23     30.60 o
  -1  -6   3      813.78      769.50     15.02 o
   0  -6   3      780.72      783.65     14.20 o
   1  -6   3      742.76      735.08     10.59 o
   2  -6   3       24.99       20.87      2.44 o
   3  -6   3      145.82      148.09      5.43 o
   4  -6   3      568.38      586.41     18.05 o
   5  -6   3      113.99       95.21     11.41 o
   6  -6   3      105.25       96.66     14.41 o
   7  -6   3      587.07      572.47     20.00 o
   8  -6   3      908.80      928.32     29.34 o
 -10  -5   3      384.59      402.96     33.31 o
  -9  -5   3       59.38       66.28     20.56 o
  -8  -5   3      148.41      154.87     32.96 o
  -7  -5   3      395.31      385.69     11.27 o
  -6  -5   3     1371.68     1363.02     58.12 o
  -5  -5   3     1954.12     1948.14     57.06 o
  -4  -5   3     2089.74     1973.37     30.81 o
  -3  -5   3     3998.82     3923.78     54.88 o
  -2  -5   3      682.98      648.44     14.88 o
  -1  -5   3       51.67       52.24      5.16 o
   0  -5   3      143.87      138.40      6.42 o
   1  -5   3     1025.60     1018.46     13.68 o
   2  -5   3     1315.17     1272.31     12.75 o
   3  -5   3     3464.40     3407.89     64.48 o
   4  -5   3      837.41      804.77     29.94 o
   5  -5   3     3005.05     2964.24     52.59 o
   6  -5   3      234.99      257.84     14.68 o
   7  -5   3       34.16       93.58     44.36 o
   8  -5   3      155.66      154.62     13.38 o
   9  -5   3      186.26      179.39     17.04 o
 -10  -4   3      315.31      360.07     28.71 o
  -9  -4   3      762.88      830.36     52.10 o
  -8  -4   3     1338.70     1278.32     31.37 o
  -7  -4   3      184.15      200.94     31.19 o
  -6  -4   3      131.77      119.79     15.24 o
  -5  -4   3      938.75      949.02     17.18 o
  -4  -4   3      373.23      382.65      9.61 o
  -3  -4   3      759.01      750.36     13.60 o
  -2  -4   3     1231.58     1189.26     19.06 o
  -1  -4   3     7910.88     8558.03    114.47 o
   0  -4   3     4103.75     4079.89     51.47 o
   1  -4   3     1626.41     1556.77     18.49 o
   2  -4   3      470.44      430.58      6.46 o
   3  -4   3      140.56      136.42     10.82 o
   4  -4   3       12.15       21.26      6.89 o
   5  -4   3      328.85      332.93     12.01 o
   6  -4   3      754.30      752.02     20.04 o
   7  -4   3     1698.21     1691.95     34.50 o
   8  -4   3      756.70      755.87     22.95 o
   9  -4   3      323.51      302.69     16.48 o
  -9  -3   3      346.41      350.43     12.76 o
  -8  -3   3      613.83      639.27     31.01 o
  -7  -3   3     1099.03     1055.07     19.51 o
  -6  -3   3      775.46      723.65     17.58 o
  -5  -3   3     2336.03     2320.33     37.77 o
  -4  -3   3     3304.79     3425.88     48.02 o
  -3  -3   3     2248.38     2110.31     29.07 o
  -2  -3   3     1676.61     1647.11     22.88 o
  -1  -3   3     3624.53     3896.72     50.33 o
   0  -3   3      576.23      555.27     10.25 o
   1  -3   3     1273.25     1315.20     16.69 o
   2  -3   3     2467.72     2420.87     30.78 o
   3  -3   3     2298.39     2153.34     39.41 o
   4  -3   3     3225.14     3269.12     55.88 o
   5  -3   3     1872.63     1971.71     37.47 o
   6  -3   3     1575.09     1639.06     28.48 o
   7  -3   3      612.42      589.95     16.19 o
   8  -3   3      202.49      226.82     18.71 o
   9  -3   3      339.76      319.93     15.45 o
  10  -3   3      459.14      478.42     19.76 o
 -11  -2   3      391.24      484.82     29.77 o
 -10  -2   3      270.90      262.61     16.66 o
  -9  -2   3      839.79      830.00     27.29 o
  -8  -2   3     1105.20     1150.66     25.69 o
  -7  -2   3     2171.15     2176.41     34.10 o
  -6  -2   3     1237.71     1230.83     16.68 o
  -5  -2   3       69.13       62.04      5.65 o
  -4  -2   3     1066.56     1127.31     17.70 o
  -3  -2   3     1414.63     1381.27     20.53 o
  -2  -2   3     1487.81     1351.01     18.56 o
  -1  -2   3     5400.75     5319.25     95.66 o
   0  -2   3     5876.95     5838.04     71.94 o
   1  -2   3     2037.08     1962.79     30.44 o
   2  -2   3     2627.61     2814.82     40.52 o
   3  -2   3      110.48      108.00      6.20 o
   4  -2   3        7.77       14.13      4.88 o
   5  -2   3       22.91       29.70      5.85 o
   6  -2   3      940.85      945.20     19.14 o
   7  -2   3      230.81      243.07     13.12 o
   8  -2   3     2829.71     2826.26     52.76 o
   9  -2   3     1175.27     1210.17     29.20 o
  10  -2   3      805.56      820.52     25.12 o
 -11  -1   3      599.98      640.01     40.86 o
 -10  -1   3      421.92      413.50     14.97 o
  -9  -1   3       54.74       65.92     13.11 o
  -8  -1   3        0.68        6.68      7.02 o
  -7  -1   3      529.81      530.87     14.36 o
  -6  -1   3      935.87      931.73     23.04 o
  -5  -1   3     2258.87     2187.24     27.45 o
  -4  -1   3     5562.14     5481.37     70.77 o
  -3  -1   3     5702.73     5812.33     76.15 o
  -2  -1   3    40720.96    44167.91    870.31 o
  -1  -1   3     6244.43     6683.45    105.10 o
   0  -1   3      450.30      521.06     14.90 o
   1  -1   3     1339.47     1282.53     25.45 o
   2  -1   3     4352.11     4299.79    144.06 o
   3  -1   3     6892.11     7192.33    109.55 o
   4  -1   3     3631.75     3504.21     57.98 o
   5  -1   3     2666.14     2666.42     45.79 o
   6  -1   3     1861.89     1879.39     29.30 o
   7  -1   3      116.28      103.22      9.31 o
   8  -1   3      706.87      709.99     18.87 o
   9  -1   3      640.07      669.38     19.85 o
  10  -1   3      752.37      731.66     24.37 o
 -11   0   3       14.15       12.22      6.90 o
 -10   0   3     1131.29     1125.18     52.10 o
  -9   0   3      937.01     1038.16     44.83 o
  -8   0   3      923.53      955.33     22.39 o
  -7   0   3      959.48     1191.89    461.60 o
  -6   0   3     4489.99     4825.66     68.49 o
  -5   0   3      185.35      194.51      8.19 o
  -4   0   3     2262.16     2259.83     29.73 o
  -3   0   3      355.06      368.21      8.36 o
  -2   0   3     7548.42     7970.54    146.72 o
  -1   0   3     6935.08     7370.24    116.68 o
   0   0   3        5.51       13.81      3.88 o
   1   0   3    10992.88    11229.09    176.41 o
   2   0   3     1080.07      872.58     14.79 o
   3   0   3      390.93      355.74      8.98 o
   4   0   3      128.39      105.08      5.67 o
   5   0   3     1413.66     1377.41     24.04 o
   6   0   3     1064.06     1126.11     18.13 o
   7   0   3      404.44      429.09     11.12 o
   8   0   3      249.73      266.67      9.59 o
   9   0   3      456.10      437.09     11.78 o
  10   0   3        4.20       11.76      9.45 o
 -11   1   3      636.05      675.69     28.87 o
 -10   1   3      469.58      409.80     46.34 o
  -9   1   3       53.00      124.45     57.06 o
  -8   1   3        0.46        5.48      7.66 o
  -7   1   3      577.30      591.12     16.08 o
  -6   1   3     1045.71     1030.16     23.77 o
  -5   1   3     2336.33     2250.82     33.83 o
  -4   1   3     5377.71     5311.09     70.80 o
  -3   1   3     5732.99     5914.55     76.83 o
  -2   1   3    40673.36    44157.21    695.93 o
  -1   1   3     6211.28     6610.69     87.53 o
   0   1   3      457.36      525.13     14.39 o
   1   1   3     1388.10     1319.66     21.65 o
   2   1   3     4283.40     4254.09     66.17 o
   3   1   3     6941.99     7681.76    113.10 o
   4   1   3     3751.61     3680.36     54.42 o
   5   1   3     2660.43     2646.38     39.97 o
   6   1   3     1788.04     1838.64     25.69 o
   7   1   3       95.06       92.55      4.70 o
   8   1   3      707.61      702.90     22.25 o
   9   1   3      634.46      682.44     23.67 o
  10   1   3      757.68      754.02     22.47 o
 -11   2   3      370.11      315.41     16.87 o
 -10   2   3      265.12      254.58     12.14 o
  -9   2   3      821.55      803.47     24.41 o
  -8   2   3     1132.29     1137.43     27.67 o
  -7   2   3     2259.09     2284.48     45.61 o
  -6   2   3     1239.38     1249.11     27.41 o
  -5   2   3       56.68       51.38      7.08 o
  -4   2   3     1076.15     1161.43     19.88 o
  -3   2   3     1397.30     1360.94     19.90 o
  -2   2   3     1457.02     1300.60     25.49 o
  -1   2   3     5460.58     5356.75     73.59 o
   0   2   3     5680.47     5737.00     70.73 o
   1   2   3     2111.25     2064.14     25.70 o
   2   2   3     2476.91     2542.32    226.99 o
   3   2   3      133.16      139.63      7.44 o
   4   2   3        8.42       14.53      4.96 o
   5   2   3       19.20       24.09      4.63 o
   6   2   3      867.24      869.01     16.52 o
   7   2   3      241.90      259.54      9.18 o
   8   2   3     2862.47     2859.30     49.74 o
   9   2   3     1141.15     1163.42     23.24 o
  10   2   3      813.22      821.65     21.19 o
 -11   3   3      651.87      652.81     34.02 o
 -10   3   3      182.17      175.47     11.16 o
  -9   3   3      335.22      320.10     12.60 o
  -8   3   3      613.48      635.63     16.83 o
  -7   3   3     1041.81     1015.67     27.48 o
  -6   3   3      778.46      730.93     18.66 o
  -5   3   3     2277.51     2255.26     38.35 o
  -4   3   3     3262.38     3296.00     64.68 o
  -3   3   3     2181.85     2045.71     28.10 o
  -2   3   3     1619.92     1629.34     21.73 o
  -1   3   3     3477.65     3803.38     47.67 o
   0   3   3      584.36      559.47      9.25 o
   1   3   3     1207.23     1263.49     16.71 o
   2   3   3     2353.74     2314.23     46.07 o
   3   3   3     2202.80     2039.93     37.57 o
   4   3   3     3110.44     3086.39    107.39 o
   5   3   3     1842.52     1929.54     30.66 o
   6   3   3     1593.77     1643.41     33.49 o
   7   3   3      638.92      631.70     14.35 o
   8   3   3      197.63      181.54      8.86 o
   9   3   3      328.83      284.58     11.24 o
 -10   4   3      358.24      354.76     27.64 o
  -9   4   3      742.51      711.98     48.91 o
  -8   4   3     1351.98     1188.21     46.84 o
  -7   4   3      259.66      242.03     22.51 o
  -6   4   3      131.48      123.02      5.58 o
  -5   4   3      898.30      929.15     16.85 o
  -4   4   3      377.18      384.47      8.99 o
  -3   4   3      776.27      763.22     15.01 o
  -2   4   3     1249.17     1230.92     21.14 o
  -1   4   3     8011.44     8898.95    116.29 o
   0   4   3     4066.70     4033.35     60.73 o
  -9   5   3       63.89       70.53     19.85 o
  -8   5   3      143.56      147.78     21.26 o
  -7   5   3      397.30      439.10     38.99 o
  -6   5   3     1348.24     1330.77     45.72 o
  -5   5   3     1971.65     2023.63     58.48 o
  -4   5   3     2049.61     2024.33     56.35 o
  -3   5   3     3861.37     3880.68     96.75 o
  -2   5   3      675.30      650.68     22.33 o
  -1   5   3       66.83       62.02     13.47 o
  -7   6   3     1248.51     1313.05     51.04 o
  -6   6   3      282.81      320.02     25.16 o
  -5   6   3       29.69       30.48     14.18 o
  -4   6   3      112.83      115.89     16.30 o
  -3   6   3      854.99      944.83     33.67 o
  -4  -9   4       84.28      240.33    151.32 o
  -3  -9   4       14.42       90.25     82.22 o
  -2  -9   4       13.26      129.13     16.48 o
  -1  -9   4      403.02      412.57     12.00 o
   0  -9   4      388.70      395.94      8.84 o
   1  -9   4      559.60      586.09     14.47 o
   2  -9   4      551.41      560.53     18.72 o
   3  -9   4      207.21      187.45     16.68 o
  -6  -8   4       22.73       37.21     30.13 o
  -5  -8   4      279.57      262.33     15.42 o
  -4  -8   4      779.85      793.61     29.33 o
  -3  -8   4      642.40      632.34     13.09 o
  -2  -8   4      956.12      987.77     18.42 o
  -1  -8   4      714.85      752.02     36.82 o
   0  -8   4      189.72      193.03      9.71 o
   1  -8   4       22.76       18.67      3.83 o
   2  -8   4      100.82      102.48      7.67 o
   3  -8   4      170.63      183.00     11.12 o
   4  -8   4      872.48      874.25     30.61 o
   5  -8   4      821.03      783.49     25.30 o
  -8  -7   4      793.21      865.80     48.20 o
  -7  -7   4      612.20      618.43     54.23 o
  -6  -7   4     1084.10     1051.62     28.21 o
  -5  -7   4      729.09      706.51     16.12 o
  -4  -7   4      108.06      113.33      7.91 o
  -3  -7   4      241.37      239.93      7.66 o
  -2  -7   4      928.04      859.44     16.14 o
  -1  -7   4     1681.39     1627.91     23.66 o
   0  -7   4      906.90      935.25     14.10 o
   1  -7   4     1909.42     1909.85     22.09 o
   2  -7   4      887.22      865.03     10.14 o
   3  -7   4      650.54      668.85     20.64 o
   4  -7   4      128.38      124.74     11.73 o
   5  -7   4      135.91      135.43     13.36 o
   6  -7   4       70.21       80.35     15.26 o
   7  -7   4      276.61      256.62     17.13 o
  -9  -6   4      486.07      532.31     56.35 o
  -8  -6   4      175.60      202.71     26.58 o
  -7  -6   4       38.66       48.91     29.42 o
  -6  -6   4       13.20       24.10     14.18 o
  -5  -6   4      748.31      732.14     24.00 o
  -4  -6   4     1900.52     1911.07     30.75 o
  -3  -6   4     2271.31     2239.93     35.85 o
  -2  -6   4      630.80      647.77     15.66 o
  -1  -6   4     1395.26     1373.30     20.12 o
   0  -6   4      706.24      694.20     14.70 o
   1  -6   4     1074.96     1122.98     16.84 o
   2  -6   4      465.50      434.46      6.46 o
   3  -6   4     1599.23     1563.60     36.99 o
   4  -6   4     1232.13     1241.15     29.59 o
   5  -6   4     1183.04     1241.38     31.14 o
   6  -6   4      861.01      843.70     24.87 o
   7  -6   4      198.66      178.96     17.93 o
   8  -6   4      183.50      178.66     21.05 o
 -10  -5   4      171.93      163.37     26.23 o
  -9  -5   4      249.41      251.62     26.94 o
  -8  -5   4      497.09      463.63     62.38 o
  -7  -5   4      776.88      807.68     35.80 o
  -6  -5   4      712.96      696.75     43.59 o
  -5  -5   4      888.64      856.13     15.57 o
  -4  -5   4      750.94      769.89     19.06 o
  -3  -5   4      615.84      646.86     15.52 o
  -2  -5   4      489.62      483.16     11.73 o
  -1  -5   4      621.01      569.13     12.41 o
   0  -5   4     1255.25     1265.40     19.29 o
   1  -5   4     3638.81     3678.70     42.92 o
   2  -5   4     2687.11     2693.28     36.76 o
   3  -5   4      845.84      834.19     24.43 o
   4  -5   4     3234.18     3216.04     60.87 o
   5  -5   4      260.89      268.94     14.66 o
   6  -5   4     1009.64      943.43     27.21 o
   7  -5   4     1312.12     1287.23     30.88 o
   8  -5   4      581.60      559.18     29.48 o
   9  -5   4      613.63      618.63     32.53 o
 -10  -4   4      169.68       -4.25     18.08 o
  -9  -4   4      366.13      340.03     28.53 o
  -8  -4   4      131.64      130.39      9.10 o
  -7  -4   4      519.70      530.54     26.58 o
  -6  -4   4       33.78       41.70      6.70 o
  -5  -4   4      825.78      828.34     16.92 o
  -4  -4   4     2000.82     1939.80     33.80 o
  -3  -4   4     4357.33     4210.29     55.89 o
  -2  -4   4     3135.32     2990.02     41.94 o
  -1  -4   4      986.87      906.64     14.79 o
   0  -4   4     2330.47     2453.33     32.96 o
   1  -4   4       16.99       25.89      3.80 o
   2  -4   4      118.77      111.79      5.05 o
   3  -4   4     1467.30     1375.58     34.21 o
   4  -4   4     1207.57     1187.13     28.95 o
   5  -4   4     1708.02     1732.65     39.68 o
   6  -4   4     1267.59     1292.51     27.48 o
   7  -4   4      280.31      300.37     17.22 o
   8  -4   4      217.64      252.06     21.32 o
   9  -4   4       32.80       34.29     13.74 o
 -10  -3   4        7.69        4.25      7.09 o
  -9  -3   4      691.37      690.02     23.75 o
  -8  -3   4     1240.02     1250.29     29.77 o
  -7  -3   4     1360.95     1364.66     39.71 o
  -6  -3   4     2647.19     2629.35     45.08 o
  -5  -3   4     2356.94     2467.98    272.64 o
  -4  -3   4      459.16      477.00     12.90 o
  -3  -3   4      133.29      159.06      9.10 o
  -2  -3   4     2125.68     2183.82     30.17 o
  -1  -3   4     5274.72     5511.92     86.86 o
   0  -3   4     2487.68     2237.98     28.68 o
   1  -3   4     6271.58     6590.08    103.11 o
   2  -3   4     2860.50     2830.23     43.45 o
   3  -3   4     3443.39     3584.21     47.02 o
   4  -3   4      868.71      871.35     19.91 o
   5  -3   4       74.62       77.00     10.35 o
   6  -3   4      379.33      367.98     17.01 o
   7  -3   4      778.53      773.89     22.41 o
   8  -3   4     1160.36     1133.34     26.78 o
   9  -3   4     1054.78     1024.94     29.32 o
  10  -3   4      516.51      480.51     21.88 o
 -11  -2   4      490.23      451.15     18.43 o
 -10  -2   4      663.60      666.63     22.21 o
  -9  -2   4      458.97      438.03     15.59 o
  -8  -2   4      275.15      275.37     15.59 o
  -7  -2   4       26.95       29.33      4.71 o
  -6  -2   4      616.54      609.49     11.64 o
  -5  -2   4     1636.17     1543.84     23.04 o
  -4  -2   4     2177.85     2038.55     29.76 o
  -3  -2   4     4202.53     4138.80     98.60 o
  -2  -2   4     2956.49     2946.99     39.53 o
  -1  -2   4     2017.28     1986.55     32.79 o
   0  -2   4     1289.10     1249.86     21.67 o
   1  -2   4      698.38      719.31     16.69 o
   2  -2   4     1484.82     1540.91     26.07 o
   3  -2   4      536.23      600.17     12.41 o
   4  -2   4     1273.23     1152.29     31.19 o
   5  -2   4     4167.53     4202.00     74.12 o
   6  -2   4      656.44      693.65     21.62 o
   7  -2   4      969.71      969.57     19.50 o
   8  -2   4      307.74      305.41     13.53 o
   9  -2   4      109.01      115.27     10.55 o
  10  -2   4       23.17       20.30      9.23 o
 -11  -1   4       86.38      115.64     53.34 o
 -10  -1   4      199.15      195.27     19.14 o
  -9  -1   4      420.21      448.56     18.30 o
  -8  -1   4     1503.92     1514.18     31.44 o
  -7  -1   4     2084.49     2110.41     34.11 o
  -6  -1   4     3842.05     3873.40     77.06 o
  -5  -1   4     1772.68     1720.63     26.45 o
  -4  -1   4      291.43      316.60     13.76 o
  -3  -1   4     3661.00     3678.81     59.61 o
  -2  -1   4    36049.06    39753.66    836.38 o
  -1  -1   4     2993.93     3008.18    122.45 o
   0  -1   4     5844.83     6164.02    103.67 o
   1  -1   4     2475.59     2252.23     36.57 o
   2  -1   4     9753.74    10345.33    164.45 o
   3  -1   4     6444.13     6816.33     88.39 o
   4  -1   4     1043.87     1054.66     20.93 o
   5  -1   4       56.44       61.70      9.37 o
   6  -1   4      262.74      275.08     14.47 o
   7  -1   4      361.01      380.38     13.77 o
   8  -1   4     1705.78     1701.32     30.36 o
   9  -1   4      688.35      709.24     16.90 o
  10  -1   4      740.62      746.27     22.23 o
 -11   0   4        5.13       10.16      7.96 o
 -10   0   4      504.84      502.76    101.72 o
  -9   0   4      375.24      411.02     15.07 o
  -8   0   4        0.51        4.38      5.32 o
  -7   0   4      257.36      269.27     39.83 o
  -6   0   4       46.51       58.26      7.83 o
  -5   0   4      694.01      641.14     13.08 o
  -4   0   4     6940.57     7209.71    147.47 o
  -3   0   4     2348.18     2352.55     43.34 o
  -2   0   4    48495.17    52608.00   1054.75 o
  -1   0   4      410.84      315.79     19.64 o
   0   0   4      680.00      691.25     16.99 o
   1   0   4       47.43       89.45     10.70 o
   2   0   4      224.81      197.00      6.64 o
   3   0   4       52.78       45.71      4.84 o
   4   0   4     2595.53     2555.63     42.41 o
   5   0   4     1192.30     1240.09     22.42 o
   6   0   4     3741.85     3834.74     73.19 o
   7   0   4     1523.44     1568.83     26.57 o
   8   0   4       17.95       26.08      7.82 o
   9   0   4      178.23      183.13     12.43 o
  10   0   4       31.06        9.49      9.29 o
 -11   1   4       84.29      133.48     47.67 o
 -10   1   4      192.32      212.01     20.39 o
  -9   1   4      440.52      458.11     18.60 o
  -8   1   4     1524.48     1540.86     32.33 o
  -7   1   4     2030.23     2023.88     38.90 o
  -6   1   4     3706.45     3730.26     56.28 o
  -5   1   4     1737.76     1707.37     24.98 o
  -4   1   4      236.61      254.47      8.24 o
  -3   1   4     3683.25     3721.95     49.33 o
  -2   1   4    35565.57    39080.19    608.08 o
  -1   1   4     3193.58     3161.54     52.23 o
   0   1   4     5752.20     5926.41    253.75 o
   1   1   4     2713.29     2496.97     50.15 o
   2   1   4     9964.24    10410.82    295.75 o
   3   1   4     6637.50     7117.82     89.68 o
   4   1   4     1030.00     1050.61     17.71 o
   5   1   4       54.12       55.82      5.20 o
   6   1   4      235.47      243.61      9.23 o
   7   1   4      437.31      461.38      9.79 o
   8   1   4     1683.12     1654.47     34.09 o
   9   1   4      646.49      685.62     20.39 o
  10   1   4      716.59      725.32     19.68 o
 -11   2   4      531.87      488.15     15.65 o
 -10   2   4      664.45      650.94     20.67 o
  -9   2   4      467.41      463.55     18.88 o
  -8   2   4      273.07      276.91     14.88 o
  -7   2   4       29.21       39.23      8.81 o
  -6   2   4      594.56      597.39     13.34 o
  -5   2   4     1660.12     1608.94     25.22 o
  -4   2   4     2269.60     2183.40     31.16 o
  -3   2   4     4426.73     4376.08     57.15 o
  -2   2   4     2997.67     2987.53     41.23 o
  -1   2   4     2185.36     2157.03     30.83 o
   0   2   4     1336.11     1292.42     17.65 o
   1   2   4      687.26      726.42     12.42 o
   2   2   4     1398.40     1453.53     18.65 o
   3   2   4      653.44      727.93     19.85 o
   4   2   4     1296.51     1180.51     28.35 o
   5   2   4     4142.46     4103.95     87.19 o
   6   2   4      545.11      560.30     14.66 o
   7   2   4     1060.92     1059.56     19.14 o
   8   2   4      317.56      312.99      9.84 o
   9   2   4      104.32       92.49      8.18 o
  10   2   4       21.93       22.25      9.45 o
 -11   3   4        5.42        2.13     18.08 o
 -10   3   4        3.93        4.20      4.23 o
  -9   3   4      700.62      682.66     22.90 o
  -8   3   4     1230.36     1223.50     32.95 o
  -7   3   4     1467.21     1464.88     31.70 o
  -6   3   4     2659.29     2604.09     50.53 o
  -5   3   4     2457.87     2401.04     34.79 o
  -4   3   4      466.28      474.57     11.36 o
  -3   3   4      137.57      159.58     10.63 o
  -2   3   4     2158.10     2243.67     30.81 o
  -1   3   4     5355.23     5643.80     73.25 o
   0   3   4     2401.35     2189.94     27.11 o
   1   3   4     6104.98     6419.33    125.79 o
   2   3   4     2826.90     2824.14     39.44 o
   3   3   4     3506.66     3595.03     73.72 o
   4   3   4      903.78      879.98     21.62 o
   5   3   4       69.58       72.48      4.77 o
   6   3   4      376.99      377.07      9.65 o
   7   3   4      796.83      813.77     18.43 o
   8   3   4     1173.55     1173.61     22.99 o
 -10   4   4      152.52      193.85     29.06 o
  -9   4   4      351.57      351.21     25.52 o
  -8   4   4      114.62       84.76      8.75 o
  -7   4   4      532.45      515.35     35.44 o
  -6   4   4       41.92       46.88      6.08 o
  -5   4   4      785.51      801.93     16.45 o
  -4   4   4     2000.96     1984.48     32.60 o
  -3   4   4     4322.22     4270.72     57.44 o
  -2   4   4     3190.82     3080.14     41.30 o
  -1   4   4      969.33      899.86     15.06 o
   0   4   4     2324.22     2489.91     32.86 o
   1   4   4       19.09       25.39      3.05 o
   2   4   4      136.15      127.94      5.67 o
 -10   5   4      171.05      144.24     25.52 o
  -9   5   4      236.43      228.59     39.69 o
  -8   5   4      494.59      485.53     30.13 o
  -7   5   4      779.03      768.34     34.73 o
  -6   5   4      647.26      601.06     42.18 o
  -5   5   4      795.81      777.77     35.80 o
  -4   5   4      733.49      756.48     15.51 o
  -3   5   4      622.34      658.52     14.54 o
  -2   5   4      449.31      473.31     28.18 o
  -1   5   4      592.54      553.22     18.43 o
   0   5   4     1226.31     1280.09     35.80 o
  -8   6   4      184.26      207.32     26.58 o
  -7   6   4       40.42       51.04     29.06 o
  -6   6   4       13.37       19.14     23.39 o
  -5   6   4      728.31      755.22     44.66 o
  -4   6   4     1856.50     1985.70     70.53 o
  -3   6   4     2322.33     2390.07     75.84 o
  -2   6   4      651.74      710.57     34.02 o
  -4  -9   5      359.17      407.81     75.91 o
  -3  -9   5      514.33      700.91     72.87 o
  -2  -9   5      637.90      691.05     19.80 o
  -1  -9   5      383.27      387.12      9.73 o
   0  -9   5      335.11      358.33     14.34 o
   1  -9   5      298.01      287.53     11.22 o
   2  -9   5       23.52       19.63     13.32 o
   3  -9   5       14.92       13.89     10.32 o
  -6  -8   5     1358.13     1394.69     41.96 o
  -5  -8   5     1029.88     1026.65     66.10 o
  -4  -8   5      329.06      516.78    143.00 o
  -3  -8   5       70.18       67.16      5.42 o
  -2  -8   5      109.03      126.12      6.97 o
  -1  -8   5      120.37      138.64     12.73 o
   0  -8   5      398.62      430.89      8.68 o
   1  -8   5      266.92      262.28      5.75 o
   2  -8   5      972.01     1006.44     23.18 o
   3  -8   5      569.36      588.60     24.55 o
   4  -8   5      670.65      687.50     20.45 o
   5  -8   5      350.24      384.38     19.18 o
  -8  -7   5      163.29      164.08     44.66 o
  -7  -7   5      147.05      153.10     25.16 o
  -6  -7   5       22.66       30.83     17.01 o
  -5  -7   5      221.01      246.53     21.20 o
  -4  -7   5       92.49       93.03      8.13 o
  -3  -7   5      641.20      715.05     73.40 o
  -2  -7   5      955.86      989.90     17.41 o
  -1  -7   5     1177.53     1163.27     20.02 o
   0  -7   5     1461.92     1467.20     21.18 o
   1  -7   5     1222.53     1237.11     20.77 o
   2  -7   5      218.15      197.53      7.38 o
   3  -7   5      512.62      504.70     18.62 o
   4  -7   5      374.11      380.05     17.82 o
   5  -7   5      736.94      695.17     25.79 o
   6  -7   5      582.24      563.76     22.89 o
  -9  -6   5      137.47      125.82     26.94 o
  -8  -6   5      305.19      307.62     46.07 o
  -7  -6   5      616.62      656.71     35.44 o
  -6  -6   5      353.63      376.38     26.58 o
  -5  -6   5      205.62      190.55     15.95 o
  -4  -6   5     1751.75     1715.21     30.32 o
  -3  -6   5     1261.58     1252.35     24.43 o
  -2  -6   5      118.06      113.59      7.39 o
  -1  -6   5       29.74       31.48      5.79 o
   0  -6   5      271.18      282.59      7.95 o
   1  -6   5     4451.82     4530.89     55.35 o
   2  -6   5     1161.39     1157.07     19.40 o
   3  -6   5     1466.78     1470.15     36.78 o
   4  -6   5     1847.43     1839.23     45.01 o
   5  -6   5      156.97      159.88     12.11 o
   6  -6   5       72.28       69.01     13.73 o
   7  -6   5        6.36        9.99     10.26 o
   8  -6   5      132.94      143.02     21.56 o
  -9  -5   5      576.05      621.97     36.86 o
  -8  -5   5      442.77      427.72     38.28 o
  -7  -5   5      380.87      410.75     40.40 o
  -6  -5   5      416.81      394.68     28.88 o
  -5  -5   5     1676.71     1633.02     33.31 o
  -4  -5   5      991.21      997.77     25.83 o
  -3  -5   5     1237.11     1255.37     23.84 o
  -2  -5   5     1359.27     1374.16     24.38 o
  -1  -5   5     1029.79      987.46     16.20 o
   0  -5   5     1953.19     1951.58     27.81 o
   1  -5   5     1061.88     1118.25     26.40 o
   2  -5   5      246.57      249.81      8.18 o
   3  -5   5      729.87      722.69     27.76 o
   4  -5   5      563.55      572.21     21.67 o
   5  -5   5     1417.48     1472.00     38.06 o
   6  -5   5     1546.21     1563.10     31.49 o
   7  -5   5      606.40      595.89     21.25 o
   8  -5   5      673.03      680.00     21.87 o
  -9  -4   5       87.13       78.48     45.36 o
  -8  -4   5       67.22       83.18      8.38 o
  -7  -4   5      566.19      575.45     18.78 o
  -6  -4   5      848.14      880.75     85.52 o
  -5  -4   5     2196.39     2184.67     47.75 o
  -4  -4   5      719.43      720.86     18.52 o
  -3  -4   5      704.00      688.29     14.79 o
  -2  -4   5       68.33       64.12      5.07 o
  -1  -4   5       98.52       78.18      8.01 o
   0  -4   5       71.66       70.25      4.41 o
   1  -4   5     1303.11     1273.89     24.04 o
   2  -4   5     2228.37     2289.92     31.19 o
   3  -4   5     3431.73     3363.48     43.73 o
   4  -4   5     2255.09     2223.29     42.59 o
   5  -4   5      475.63      468.86     17.17 o
   6  -4   5      463.18      446.04     23.92 o
   7  -4   5      229.04      210.02     12.07 o
   8  -4   5      215.14      225.63     13.65 o
   9  -4   5      528.12      535.83     20.90 o
 -10  -3   5      662.34      631.90     20.20 o
  -9  -3   5     1507.14     1438.46     33.94 o
  -8  -3   5      577.93      562.79     21.26 o
  -7  -3   5      704.36      744.59     16.62 o
  -6  -3   5       17.04       15.54      6.55 o
  -5  -3   5      126.50      137.66      9.63 o
  -4  -3   5     1419.09     1400.14     22.77 o
  -3  -3   5     1503.14     1416.92     24.40 o
  -2  -3   5     3945.42     3814.72     53.60 o
  -1  -3   5     4437.08     4320.01     68.85 o
   0  -3   5     1937.52     1809.69     30.06 o
   1  -3   5      147.26      104.51      7.83 o
   2  -3   5     1844.66     2028.45     31.33 o
   3  -3   5      720.35      707.22     12.52 o
   4  -3   5     1539.86     1586.08     33.65 o
   5  -3   5     1128.29     1151.98     25.80 o
   6  -3   5      930.40      955.98     27.00 o
   7  -3   5     1087.29     1084.76     22.78 o
   8  -3   5      481.58      509.50     17.70 o
   9  -3   5      365.06      368.32     19.68 o
 -11  -2   5      238.26      252.84     54.05 o
 -10  -2   5      124.96      119.79     14.89 o
  -9  -2   5       15.38       15.95      6.38 o
  -8  -2   5      626.55      642.43     20.32 o
  -7  -2   5      448.34      441.60     13.53 o
  -6  -2   5     1751.57     1674.03     35.67 o
  -5  -2   5     2337.49     2335.93     43.97 o
  -4  -2   5      360.03      333.33     18.73 o
  -3  -2   5     4815.55     5097.16    194.74 o
  -2  -2   5     2118.93     2017.71     37.89 o
  -1  -2   5      551.58      551.76     20.34 o
   0  -2   5     2124.37     2073.43     33.46 o
   1  -2   5     8792.10     9480.26    150.79 o
   2  -2   5    12838.03    13879.10    234.97 o
   3  -2   5     6091.40     6298.95    146.36 o
   4  -2   5     1966.50     1908.48     26.06 o
   5  -2   5      806.20      817.18     20.93 o
   6  -2   5       41.08       60.80      7.57 o
   7  -2   5       54.53       57.31     10.54 o
   8  -2   5      457.71      465.02     17.69 o
   9  -2   5      384.64      416.98     17.40 o
  10  -2   5      414.07      409.15     16.49 o
 -11  -1   5      544.78      542.17     20.95 o
 -10  -1   5     1055.82     1028.83     27.64 o
  -9  -1   5     1084.22     1109.53     30.06 o
  -8  -1   5     1223.36     1243.64    105.85 o
  -7  -1   5      403.75      389.61     14.53 o
  -6  -1   5      490.42      498.65     15.42 o
  -5  -1   5      260.17      230.36     10.88 o
  -4  -1   5     4022.36     4018.58     95.87 o
  -3  -1   5     6672.63     7040.26    309.92 o
  -2  -1   5     8336.99     8760.04    270.05 o
  -1  -1   5     2830.85     2644.48     44.98 o
   0  -1   5     3623.96     3637.44     64.01 o
   1  -1   5     2509.22     2255.36     36.89 o
   2  -1   5      984.84     1032.99     21.62 o
   3  -1   5      206.61      258.84     11.28 o
   4  -1   5     1749.15     1706.96     23.18 o
   5  -1   5     3114.22     3039.51     53.38 o
   6  -1   5     1187.00     1214.48     28.91 o
   7  -1   5     2607.71     2690.71     52.07 o
   8  -1   5      957.59      970.55     25.24 o
   9  -1   5      275.57      280.41     13.90 o
  10  -1   5       64.67       72.12      9.48 o
 -11   0   5        7.58        7.66     11.91 o
 -10   0   5      184.55      177.92     16.02 o
  -9   0   5       34.48      158.08    100.65 o
  -8   0   5       10.32        8.59      7.62 o
  -7   0   5     2197.48     2159.91     35.46 o
  -6   0   5     6025.39     6120.55     86.31 o
  -5   0   5     1327.23     1226.94     20.83 o
  -4   0   5     2848.92     2558.70     45.06 o
  -3   0   5      392.06      388.88     16.46 o
  -2   0   5      729.36      644.95     18.91 o
  -1   0   5       47.12       75.25     12.17 o
   0   0   5      216.37      196.85     10.34 o
   1   0   5     2836.79     2605.01     42.93 o
   2   0   5     6987.99     7283.66    226.28 o
   3   0   5     2791.29     2755.11     47.24 o
   4   0   5     3188.19     3103.09    100.34 o
   5   0   5     1094.14     1041.25     22.38 o
   6   0   5      240.10      238.96     10.24 o
   7   0   5      808.60      806.58     17.41 o
   8   0   5        1.50        7.46      4.88 o
   9   0   5      716.50      737.62     17.30 o
  10   0   5      369.12      343.97     21.09 o
 -11   1   5      547.61      510.29     22.96 o
 -10   1   5     1044.85      995.40     28.53 o
  -9   1   5     1053.17     1080.18     27.25 o
  -8   1   5     1196.45     1172.67     27.54 o
  -7   1   5      439.40      439.56     13.75 o
  -6   1   5      472.95      481.64     14.72 o
  -5   1   5      262.72      241.78      9.06 o
  -4   1   5     4168.97     4213.95     60.63 o
  -3   1   5     6605.93     7057.56     96.35 o
  -2   1   5     8493.34     8905.02    241.52 o
  -1   1   5     2854.73     2615.38     43.79 o
   0   1   5     3666.44     3712.73    155.40 o
   1   1   5     2343.77     2124.19     36.53 o
   2   1   5      939.44      983.63     19.45 o
   3   1   5      228.91      274.56      8.33 o
   4   1   5     1677.68     1651.02     26.90 o
   5   1   5     3065.76     3024.68     48.53 o
   6   1   5     1072.37     1111.63     43.06 o
   7   1   5     2724.72     2805.28     40.10 o
   8   1   5     1020.47     1039.83     20.42 o
   9   1   5      277.02      288.33     17.31 o
  10   1   5       72.19       73.32     10.01 o
 -11   2   5      228.25      191.20     17.77 o
 -10   2   5      125.36      115.10     14.15 o
  -9   2   5       20.36       19.34     13.11 o
  -8   2   5      607.97      621.19     18.66 o
  -7   2   5      449.37      447.67     14.16 o
  -6   2   5     1673.72     1650.70     28.10 o
  -5   2   5     2199.88     2254.30     34.04 o
  -4   2   5      337.30      315.69      9.94 o
  -3   2   5     4871.64     5050.71     67.85 o
  -2   2   5     2117.08     1990.96     27.88 o
  -1   2   5      557.27      548.28     10.87 o
   0   2   5     2110.69     2082.59     27.61 o
   1   2   5     8811.72     9365.11    361.14 o
   2   2   5    12933.27    13804.10    417.66 o
   3   2   5     6110.85     6384.20    102.95 o
   4   2   5     2038.88     1995.73     28.17 o
   5   2   5      743.73      780.03     14.18 o
   6   2   5       46.24       56.35     10.63 o
   7   2   5       46.11       51.54      5.13 o
   8   2   5      463.23      450.72     13.56 o
   9   2   5      410.04      418.69     16.83 o
  10   2   5      415.96      409.15     18.01 o
 -11   3   5      116.10      151.68     20.56 o
 -10   3   5      597.90      575.17     31.37 o
  -9   3   5     1500.31     1468.38     40.58 o
  -8   3   5      575.57      549.70     21.26 o
  -7   3   5      707.82      727.72     21.51 o
  -6   3   5       13.13       11.12      7.16 o
  -5   3   5      120.90      128.04      8.12 o
  -4   3   5     1345.57     1331.15     22.54 o
  -3   3   5     1638.56     1549.72     22.56 o
  -2   3   5     3729.47     3683.32     48.67 o
  -1   3   5     4475.19     4375.20     56.43 o
   0   3   5     1858.30     1702.92     24.23 o
   1   3   5      164.00      120.89      5.85 o
   2   3   5     1909.79     2123.77     26.47 o
   3   3   5      716.06      715.88     22.33 o
   4   3   5     1539.00     1516.84     36.86 o
   5   3   5     1216.52     1176.26     25.87 o
   6   3   5      992.68     1008.89     18.54 o
   7   3   5     1067.38     1078.62     20.92 o
   8   3   5      494.23      513.81     12.51 o
 -10   4   5      100.97      120.85     20.20 o
  -9   4   5       93.94       66.78     10.81 o
  -8   4   5       57.35       54.95      9.27 o
  -7   4   5      679.96      635.47     20.91 o
  -6   4   5      794.62      770.64     21.09 o
  -5   4   5     2227.09     2212.66     34.21 o
  -4   4   5      745.34      738.73     14.36 o
  -3   4   5      714.02      700.97     13.17 o
  -2   4   5       77.77       72.82      5.30 o
  -1   4   5      103.97       92.37      5.84 o
   0   4   5       46.50       42.98      5.02 o
   1   4   5     1384.13     1360.60     19.11 o
   2   4   5     2230.41     2293.04     33.26 o
   3   4   5     3402.72     3347.66     67.34 o
   4   4   5     2316.83     2011.93     40.76 o
   7   4   5      240.44      177.20      8.15 o
 -10   5   5      349.24      357.59     46.07 o
  -9   5   5      568.17      585.47     34.38 o
  -8   5   5      454.78      470.99     42.18 o
  -7   5   5      389.99      391.26     25.87 o
  -6   5   5      438.07      411.66     14.71 o
  -5   5   5     1652.62     1653.81     31.68 o
  -4   5   5     1010.55     1008.02     22.43 o
  -3   5   5     1147.02     1178.17     19.44 o
  -2   5   5     1440.06     1470.27     22.18 o
  -1   5   5     1024.94      996.98     19.48 o
   0   5   5     1974.44     1979.88     34.91 o
   1   5   5     1033.31     1080.04     33.67 o
   2   5   5      265.41      247.37      8.51 o
  -9   6   5      144.81      132.55     26.23 o
  -8   6   5      335.16      359.01     44.30 o
  -7   6   5      617.18      642.18     34.73 o
  -6   6   5      416.03      434.84     27.29 o
  -5   6   5      200.00      229.65     19.85 o
  -4   6   5     1730.94     1752.51     64.50 o
  -3   6   5     1265.97     1271.23     39.69 o
  -2   6   5      123.63      107.74     12.40 o
  -1   6   5       26.25       21.97     13.47 o
  -7   7   5      145.30      163.73     25.87 o
  -6   7   5       19.32       30.83     17.01 o
  -5   7   5      219.95      242.76     23.75 o
  -4   7   5      111.82      137.16     17.01 o
  -3   7   5      661.69      757.70     31.19 o
  -4  -9   6      619.82      708.85     25.16 o
  -3  -9   6      813.75      884.24     25.38 o
  -2  -9   6      248.48      227.64     11.90 o
  -1  -9   6       14.40       10.48      5.03 o
   0  -9   6        9.33        6.29      5.03 o
   1  -9   6      203.55      221.29     14.44 o
   2  -9   6      355.56      365.99     19.82 o
  -6  -8   6      392.32      823.48    335.97 o
  -5  -8   6      245.53      259.39     23.48 o
  -4  -8   6      135.17      155.07     11.71 o
  -3  -8   6      235.37      241.92     12.17 o
  -2  -8   6      568.67      635.77     50.89 o
  -1  -8   6      211.93      217.45      9.03 o
   0  -8   6      858.66      863.82     14.01 o
   1  -8   6      739.63      716.43     12.90 o
   2  -8   6      436.06      449.44     18.07 o
   3  -8   6      143.19      160.98     11.51 o
   4  -8   6       76.22       91.91     12.69 o
   5  -8   6      183.58      211.39     19.49 o
  -8  -7   6       88.98       74.78     24.81 o
  -7  -7   6       79.13       67.34     21.62 o
  -6  -7   6      530.59      583.34     48.55 o
  -5  -7   6      283.86      459.18    184.64 o
  -4  -7   6      606.17      586.38     15.89 o
  -3  -7   6      529.85      571.30     31.16 o
  -2  -7   6     1177.10     1243.58     24.83 o
  -1  -7   6       22.83       16.08      6.20 o
   0  -7   6      757.53      766.34     14.66 o
   1  -7   6      359.79      356.78     11.80 o
   2  -7   6      757.27      711.22     16.06 o
   3  -7   6      553.48      605.45     23.34 o
   4  -7   6      564.96      595.50     26.39 o
   5  -7   6      888.74      877.86     23.95 o
   6  -7   6      294.39      299.93     21.02 o
  -9  -6   6      700.28      265.44     33.67 o
  -8  -6   6      723.64      762.31     41.82 o
  -7  -6   6      540.71      592.08     54.05 o
  -6  -6   6      261.23      282.20     23.16 o
  -5  -6   6       44.05       46.82      7.07 o
  -4  -6   6      165.31      165.89     11.50 o
  -3  -6   6      222.80      244.52     10.88 o
  -2  -6   6      919.01      952.76     21.03 o
  -1  -6   6     1679.30     1711.63     31.27 o
   0  -6   6     3093.46     3051.14     53.38 o
   1  -6   6      785.72      796.40     15.23 o
   2  -6   6      129.28      113.06      6.41 o
   3  -6   6      163.29      152.15     14.94 o
   4  -6   6      132.72      133.91     15.05 o
   5  -6   6      100.62       99.25     15.77 o
   6  -6   6      354.39      357.74     19.75 o
   7  -6   6      602.07      595.59     22.94 o
  -8  -5   6       51.71      121.44     57.77 o
  -7  -5   6       85.76       85.16      7.74 o
  -6  -5   6      408.99      399.07     12.71 o
  -5  -5   6     3738.73     3797.25    106.98 o
  -4  -5   6     3294.41     3391.28     92.64 o
  -3  -5   6     1521.61     1497.57     28.58 o
  -2  -5   6      223.72      217.15     11.11 o
  -1  -5   6       32.04       41.37      6.05 o
   0  -5   6      461.90      475.86     15.77 o
   1  -5   6     1553.89     1549.69     33.25 o
   2  -5   6      239.32      241.82      9.30 o
   3  -5   6      789.76      822.37     22.29 o
   4  -5   6      998.90      978.98     25.92 o
   5  -5   6      440.97      445.67     21.90 o
   6  -5   6      645.93      637.59     26.75 o
   7  -5   6      120.17      102.77     13.23 o
   8  -5   6        9.38        8.93     10.28 o
  -9  -4   6     1574.54     1466.86     41.82 o
  -8  -4   6     1299.05     1305.67     23.83 o
  -7  -4   6     2493.72     2506.50     40.71 o
  -6  -4   6      869.46      875.30     19.31 o
  -5  -4   6      458.79      468.05     31.22 o
  -4  -4   6       64.42       99.35     34.78 o
  -3  -4   6     1696.91     1634.94     29.22 o
  -2  -4   6     1818.84     1803.37     29.86 o
  -1  -4   6     4079.82     4130.45     67.63 o
   0  -4   6     2106.63     2034.44     39.69 o
   1  -4   6     2210.56     2164.27     40.85 o
   2  -4   6     1089.58     1100.85     21.24 o
   3  -4   6      645.99      665.83     12.98 o
   4  -4   6      377.53      343.69     17.49 o
   5  -4   6      988.04     1015.15     34.07 o
   6  -4   6      304.42      338.17     25.34 o
   7  -4   6      705.95      712.56     24.02 o
   8  -4   6      537.72      550.34     26.49 o
   9  -4   6      493.36      502.35     23.84 o
 -10  -3   6      287.20      289.19     13.11 o
  -9  -3   6      103.51      116.60     13.47 o
  -8  -3   6       27.28       26.79      7.14 o
  -7  -3   6     1022.71     1052.92     32.96 o
  -6  -3   6      873.87      853.12     50.50 o
  -5  -3   6     1659.18     1642.03     35.80 o
  -4  -3   6     1295.35     1278.11     26.82 o
  -3  -3   6     4537.59     4605.91     92.15 o
  -2  -3   6     2642.26     2674.11     49.23 o
  -1  -3   6      664.48      698.86     23.74 o
   0  -3   6        7.81       13.69      8.93 o
   1  -3   6     2221.88     2317.38     39.59 o
   2  -3   6     1466.56     1494.40     24.61 o
   3  -3   6     2098.77     2076.18     34.82 o
   4  -3   6     1720.93     1683.39     24.87 o
   5  -3   6      878.62      898.24     25.03 o
   6  -3   6     1014.90     1001.09     32.65 o
   7  -3   6       63.48       67.27     16.50 o
   8  -3   6        4.41        9.65      7.80 o
   9  -3   6      262.24      271.85     14.36 o
 -11  -2   6      246.31      275.89    133.79 o
 -10  -2   6      506.74      515.65     25.87 o
  -9  -2   6     1111.64     1072.05     26.39 o
  -8  -2   6     1259.62     1238.37     23.23 o
  -7  -2   6      907.67      897.80     20.33 o
  -6  -2   6      710.65      709.10     23.07 o
  -5  -2   6      625.76      608.98     17.57 o
  -4  -2   6      990.40     1045.31     28.04 o
  -3  -2   6     1186.95     1257.80     30.75 o
  -2  -2   6     3061.67     2974.00     51.08 o
  -1  -2   6     3190.27     3011.85     50.10 o
   0  -2   6     8055.83     8088.25    268.28 o
   1  -2   6     2188.87     2071.32     35.63 o
   2  -2   6      443.01      414.94     13.95 o
   3  -2   6     1576.99     1765.30     30.68 o
   4  -2   6      484.25      500.64     10.51 o
   5  -2   6       32.18       24.34      6.64 o
   6  -2   6      440.67      454.54     17.37 o
   7  -2   6     3510.65     3533.04     66.15 o
   8  -2   6     2105.73     2176.38     37.69 o
   9  -2   6      869.96      866.42     22.89 o
 -11  -1   6      281.81      319.46     20.31 o
 -10  -1   6      319.28      289.71     14.93 o
  -9  -1   6      150.10      216.31     81.51 o
  -8  -1   6      107.18      109.28      9.54 o
  -7  -1   6      379.04      379.10     12.80 o
  -6  -1   6     1137.07     1108.50     20.48 o
  -5  -1   6     1161.56     1118.04     44.66 o
  -4  -1   6     2158.85     1979.55     42.68 o
  -3  -1   6     6309.68     6521.62    210.51 o
  -2  -1   6        0.96       13.90      9.37 o
  -1  -1   6     2371.37     2334.20     40.22 o
   0  -1   6     1490.66     1503.09     26.69 o
   1  -1   6     2712.25     2574.26     42.77 o
   2  -1   6     4557.49     4576.28     74.17 o
   3  -1   6     2558.29     2527.05     47.14 o
   4  -1   6     3247.69     3345.10     46.16 o
   5  -1   6     1131.35     1155.27     24.65 o
   6  -1   6     1249.48     1230.69     25.22 o
   7  -1   6      338.76      362.64     15.04 o
   8  -1   6       36.46       38.40      8.42 o
   9  -1   6      344.80      340.62     13.12 o
  10  -1   6      341.26      345.96     14.78 o
 -11   0   6      134.51      143.40     17.35 o
 -10   0   6      372.46      410.30     24.94 o
  -9   0   6      817.24      807.31     31.02 o
  -8   0   6      255.87      242.64     15.37 o
  -7   0   6      937.73      912.83     19.61 o
  -6   0   6      900.72      853.54     20.74 o
  -5   0   6      783.88      800.80     18.37 o
  -4   0   6      295.41      284.58     16.24 o
  -3   0   6       52.63       64.73      9.76 o
  -2   0   6     3710.86     3511.67     95.51 o
  -1   0   6     6450.49     6531.92    262.79 o
   0   0   6     1311.69     1320.52     31.43 o
   1   0   6     9476.37     9930.11    379.57 o
   2   0   6     9464.45     9739.26    297.70 o
   3   0   6      256.03      215.42      9.43 o
   4   0   6      390.81      384.93      9.78 o
   5   0   6     1969.52     1979.51     37.24 o
   6   0   6     6143.96     6382.21    108.89 o
   7   0   6     3813.73     3947.14     69.66 o
   8   0   6     1417.39     1415.82     24.87 o
   9   0   6      919.68      900.77     23.11 o
  10   0   6      142.33      145.91     18.36 o
 -11   1   6      292.34      290.67     35.80 o
 -10   1   6      357.54      353.98     19.49 o
  -9   1   6      158.71      159.54     14.23 o
  -8   1   6      109.69      106.57      8.57 o
  -7   1   6      343.35      341.09     11.77 o
  -6   1   6     1227.24     1194.97     24.68 o
  -5   1   6     1349.42     1305.11     22.87 o
  -4   1   6     2152.21     1981.23     33.28 o
  -3   1   6     6335.78     6501.77    128.30 o
  -2   1   6        2.84       19.05     11.65 o
  -1   1   6     2276.46     2246.15     45.01 o
   0   1   6     1506.13     1516.17     46.96 o
   1   1   6     2621.60     2505.65     53.69 o
   2   1   6     4630.52     4666.57     78.68 o
   3   1   6     2450.49     2409.18     40.93 o
   4   1   6     3071.34     3182.57     42.51 o
   5   1   6     1064.10     1094.72     19.50 o
   6   1   6     1386.03     1373.03     26.05 o
   7   1   6      327.55      331.56     10.49 o
   8   1   6       35.17       31.44      5.59 o
   9   1   6      334.72      323.54     15.42 o
  10   1   6      365.03      383.75     16.94 o
 -11   2   6      254.94      251.01     27.47 o
 -10   2   6      519.78      510.75     22.74 o
  -9   2   6     1129.70     1127.20     31.84 o
  -8   2   6     1277.39     1263.70     32.84 o
  -7   2   6      941.56      938.28     23.20 o
  -6   2   6      680.15      691.55     18.72 o
  -5   2   6      592.29      578.67     13.30 o
  -4   2   6      997.07     1068.18     19.47 o
  -3   2   6     1300.47     1369.19     23.92 o
  -2   2   6     3261.95     3197.76     43.44 o
  -1   2   6     3309.38     3096.76     39.99 o
   0   2   6     7873.96     7902.19    258.71 o
   1   2   6     2067.94     1926.96     53.16 o
   2   2   6      521.60      489.36     16.13 o
   3   2   6     1507.00     1640.57     32.99 o
   4   2   6      479.66      490.35      9.25 o
   5   2   6       48.87       40.42      4.25 o
   6   2   6      429.43      464.25     12.05 o
   7   2   6     3426.82     3415.07     57.01 o
   8   2   6     2083.79     2155.26     53.52 o
   9   2   6      845.66      840.83     21.09 o
 -11   3   6      426.45      414.65     41.47 o
 -10   3   6      272.82      259.77     20.97 o
  -9   3   6      102.57      109.53     13.45 o
  -8   3   6       24.33       30.93      9.62 o
  -7   3   6     1090.80     1126.37     22.87 o
  -6   3   6      879.66      861.88     17.31 o
  -5   3   6     1623.94     1602.45     28.28 o
  -4   3   6     1311.55     1299.03     25.77 o
  -3   3   6     4591.29     4655.05     63.01 o
  -2   3   6     2652.03     2672.87     37.91 o
  -1   3   6      716.71      759.45     16.12 o
   0   3   6        8.96       14.77      3.22 o
   1   3   6     2278.84     2365.54     31.10 o
   2   3   6     1475.94     1499.10     20.56 o
   3   3   6     2205.36     2113.24     35.58 o
   4   3   6     1667.86     1567.86     41.82 o
   5   3   6      859.92      862.61     26.94 o
   6   3   6      991.72      970.34     28.71 o
   7   3   6       74.77       80.19      7.51 o
   8   3   6        3.84        9.01      4.45 o
 -10   4   6      970.99      933.49     58.12 o
  -9   4   6     1543.27     1223.69    191.02 o
  -8   4   6     1298.00     1189.77     90.73 o
  -7   4   6     2504.53     2457.50     78.15 o
  -6   4   6      878.18      867.99     18.14 o
  -5   4   6      433.34      419.04     12.64 o
  -4   4   6       65.73       88.60     13.78 o
  -3   4   6     1723.10     1668.43     24.18 o
  -2   4   6     1876.23     1818.32     26.44 o
  -1   4   6     3885.36     3886.96     51.08 o
   0   4   6     1969.84     1895.37     26.25 o
   1   4   6     2240.62     2184.61     29.05 o
   2   4   6     1054.18     1073.51     14.96 o
   3   4   6      653.96      650.33     20.20 o
   4   4   6      367.17      343.77     17.01 o
   5   4   6      957.86      873.95     22.33 o
   6   4   6      280.11      278.09     13.82 o
 -10   5   6      295.62      315.77     30.13 o
  -9   5   6      252.52      268.63     40.76 o
  -8   5   6       48.58       40.40     17.37 o
  -7   5   6      105.36       92.05      8.51 o
  -6   5   6      441.76      426.05     12.49 o
  -5   5   6     3733.61     3842.12     66.41 o
  -4   5   6     3410.18     3420.47     48.37 o
  -3   5   6     1587.48     1625.98     85.37 o
  -2   5   6      202.09      194.58      7.41 o
  -1   5   6       42.68       52.39      4.98 o
   0   5   6      471.31      470.79     10.17 o
   1   5   6     1533.97     1546.62     27.07 o
   2   5   6      286.37      275.01     10.99 o
  -9   6   6      670.60      823.98     55.29 o
  -8   6   6      717.37      722.26     38.99 o
  -7   6   6      491.75      472.41     45.72 o
  -6   6   6      240.32      296.28     35.44 o
  -5   6   6       47.92       36.37      6.03 o
  -4   6   6      170.74      163.48      9.44 o
  -3   6   6      193.15      213.63     17.19 o
  -2   6   6      928.78     1017.52     33.14 o
  -1   6   6     1648.85     1726.28     44.66 o
   0   6   6     3181.56     3254.80     82.22 o
  -8   7   6       82.91       99.59     24.81 o
  -7   7   6       64.09       87.19     33.67 o
  -6   7   6      490.38      500.76     48.20 o
  -5   7   6      311.78      342.00     39.34 o
  -4   7   6      605.83      638.63     41.47 o
  -3   7   6      541.22      586.53     37.21 o
  -2   7   6     1238.29     1329.00     41.47 o
  -3  -9   7       86.41       83.62     14.18 o
  -2  -9   7      273.36      288.59     13.01 o
  -1  -9   7      103.94      102.44      6.49 o
   0  -9   7      536.55      560.18     19.90 o
   1  -9   7      439.41      474.54     20.16 o
   2  -9   7      920.77      929.31     30.09 o
  -6  -8   7      324.33      459.10    118.37 o
  -5  -8   7      276.53      334.99     75.14 o
  -4  -8   7      955.44     1020.61     34.91 o
  -3  -8   7     1497.82     1451.88     43.53 o
  -2  -8   7      997.64     1036.58     24.55 o
  -1  -8   7      265.75      276.47     15.74 o
   0  -8   7       48.36       58.65      8.13 o
   1  -8   7       66.45       48.08     14.65 o
   2  -8   7      258.01      262.72     18.99 o
   3  -8   7      485.76      521.97     21.43 o
   4  -8   7      383.75      416.79     21.57 o
  -8  -7   7      234.60      243.12     38.99 o
  -7  -7   7      502.41      527.37     40.40 o
  -6  -7   7      662.52      709.90     50.50 o
  -5  -7   7      704.95      764.74     30.98 o
  -4  -7   7      183.39      232.91     79.79 o
  -3  -7   7       56.24       55.63      9.12 o
  -2  -7   7      165.78      171.99      8.64 o
  -1  -7   7      378.84      394.57     15.85 o
   0  -7   7     1584.00     1562.82     30.04 o
   1  -7   7     1073.03     1040.94     22.16 o
   2  -7   7      733.88      704.20     25.06 o
   3  -7   7      468.63      514.84     23.41 o
   4  -7   7      144.45      154.96     14.53 o
   5  -7   7        7.50        7.50      9.46 o
   6  -7   7       69.03       75.87     20.18 o
  -8  -6   7      240.11      233.90     36.50 o
  -7  -6   7       50.00       48.55     18.43 o
  -6  -6   7       74.02       65.32     13.09 o
  -5  -6   7      293.50      286.11     12.59 o
  -4  -6   7     1620.71     1580.79     31.22 o
  -3  -6   7     1395.34     1398.42     26.23 o
  -2  -6   7      554.82      555.31     13.28 o
  -1  -6   7     1068.48     1080.70     27.15 o
   0  -6   7      794.40      758.43     25.30 o
   1  -6   7      547.47      526.23     15.49 o
   2  -6   7      212.65      213.82     10.58 o
   3  -6   7      455.01      500.09     21.09 o
   4  -6   7     1713.66     1723.29     44.25 o
   5  -6   7     1589.40     1650.04     45.45 o
   6  -6   7      568.17      586.43     28.45 o
   7  -6   7      649.75      670.61     28.11 o
  -9  -5   7      500.06      447.60     16.30 o
  -8  -5   7      343.13      320.02     13.47 o
  -7  -5   7      608.07      584.55     28.18 o
  -6  -5   7      680.10      677.66     17.04 o
  -5  -5   7     1372.87     1397.58     27.71 o
  -4  -5   7      200.33      208.62     14.18 o
  -3  -5   7      211.41      224.31     12.03 o
  -2  -5   7       61.44       68.08      8.53 o
  -1  -5   7      207.84      193.79     12.61 o
   0  -5   7     1650.63     1634.97     38.67 o
   1  -5   7     2992.99     3003.60     57.47 o
   2  -5   7     2806.93     2815.80     51.43 o
   3  -5   7     2602.94     2513.25     37.21 o
   4  -5   7      182.17      185.61     20.53 o
   5  -5   7      331.99      291.15     19.40 o
   6  -5   7      157.58      159.12     17.69 o
   7  -5   7      780.66      772.83     24.65 o
   8  -5   7      634.57      658.81     32.25 o
 -10  -4   7      411.50      366.10     20.91 o
  -9  -4   7      260.70      238.32     14.96 o
  -8  -4   7      193.27      176.00     34.45 o
  -7  -4   7      140.43      181.42     80.27 o
  -6  -4   7      345.95      339.06     17.33 o
  -5  -4   7      903.15      892.99     28.05 o
  -4  -4   7     1303.74     1299.01     38.81 o
  -3  -4   7     1976.45     1896.48     46.96 o
  -2  -4   7     2533.90     2545.82     54.40 o
  -1  -4   7     2073.18     2099.24     41.31 o
   0  -4   7      772.08      771.58     20.39 o
   1  -4   7      318.76      310.38     15.50 o
   2  -4   7       82.90       75.13      8.62 o
   3  -4   7      851.77      832.98     21.42 o
   4  -4   7     3230.78     3117.26     47.71 o
   5  -4   7     3285.84     3266.21     63.15 o
   6  -4   7     1409.77     1404.60     33.57 o
   7  -4   7      239.09      237.51     18.42 o
   8  -4   7       57.86       62.80     13.94 o
 -11  -3   7        5.40      287.42     48.20 o
 -10  -3   7      237.10      222.56     12.40 o
  -9  -3   7     1018.07      984.03     20.36 o
  -8  -3   7      498.17      529.07     13.45 o
  -7  -3   7     1606.95     1621.89     34.27 o
  -6  -3   7     1199.79     1159.31     38.63 o
  -5  -3   7     1433.64     1379.37     34.14 o
  -4  -3   7      312.72      349.15     19.76 o
  -3  -3   7      363.55      426.36     19.32 o
  -2  -3   7       81.71       79.22     11.74 o
  -1  -3   7     1636.29     1606.70     30.21 o
   0  -3   7     1081.34     1016.69     26.68 o
   1  -3   7     1774.81     1636.76     30.64 o
   2  -3   7     2306.97     2235.29     38.55 o
   3  -3   7     1477.79     1480.31     25.97 o
   4  -3   7      524.29      523.00     14.09 o
   5  -3   7       82.15       90.29     10.92 o
   6  -3   7      277.02      264.31     13.57 o
   7  -3   7      519.96      540.84     22.23 o
   8  -3   7      498.03      548.03     21.38 o
   9  -3   7      241.94      244.23     17.90 o
 -11  -2   7      617.32      599.68     25.87 o
 -10  -2   7      898.16      890.80     29.40 o
  -9  -2   7      264.72      267.51     34.35 o
  -8  -2   7      363.19      391.77     42.39 o
  -7  -2   7       29.47       37.76      9.81 o
  -6  -2   7      415.83      398.48     20.99 o
  -5  -2   7     4924.20     4951.30     87.80 o
  -4  -2   7     9163.52     9649.45    198.64 o
  -3  -2   7     7416.85     7589.28    329.42 o
  -2  -2   7     1993.76     1842.21     39.60 o
  -1  -2   7      461.73      447.14     22.25 o
   0  -2   7      251.17      240.79     12.34 o
   1  -2   7      627.07      735.34     17.55 o
   2  -2   7      475.42      480.17     15.67 o
   3  -2   7     1503.73     1535.49     30.74 o
   4  -2   7     1064.14     1079.81     18.32 o
   5  -2   7      884.56      896.27     23.65 o
   6  -2   7     3455.69     3453.11     67.05 o
   7  -2   7      658.19      697.89     26.84 o
   8  -2   7      354.41      357.80     22.47 o
   9  -2   7       61.77       70.39      9.58 o
 -11  -1   7        4.89       -0.05     13.11 o
 -10  -1   7      182.62      185.58     16.66 o
  -9  -1   7      354.39      352.76     15.48 o
  -8  -1   7      897.27      875.67     22.17 o
  -7  -1   7     1676.37     1635.89     31.89 o
  -6  -1   7     2985.21     2957.35     60.83 o
  -5  -1   7      412.33      403.11     16.24 o
  -4  -1   7     4199.75     4266.65     75.25 o
  -3  -1   7       22.44       23.32      9.34 o
  -2  -1   7     1376.27     1357.12     32.87 o
  -1  -1   7      714.97      628.02     17.04 o
   0  -1   7     2590.85     2512.12     41.93 o
   1  -1   7     1704.72     1569.07     30.10 o
   2  -1   7     2316.96     2130.07     40.05 o
   3  -1   7     2047.44     1998.60     37.85 o
   4  -1   7      506.75      490.31     14.51 o
   5  -1   7        3.21        4.37      4.53 o
   6  -1   7      716.98      747.97     20.62 o
   7  -1   7     1035.01     1066.85     23.81 o
   8  -1   7      720.23      719.96     22.30 o
   9  -1   7      276.42      280.11     16.16 o
 -11   0   7      584.88      587.19     46.25 o
 -10   0   7      732.93      722.62     36.15 o
  -9   0   7     1210.81     1219.54     26.55 o
  -8   0   7     1220.44     1232.69     28.13 o
  -7   0   7       22.72       31.53     10.66 o
  -6   0   7      830.48      823.02     17.32 o
  -5   0   7     2087.63     1982.53     43.73 o
  -4   0   7     6042.78     6105.78    110.99 o
  -3   0   7     3682.51     3804.10     66.41 o
  -2   0   7     2672.55     2570.89     50.82 o
  -1   0   7     2453.18     2268.75     40.06 o
   0   0   7      855.62      754.85     17.31 o
   1   0   7      911.97      996.63     25.83 o
   2   0   7      100.10       66.47      6.36 o
   3   0   7     2188.16     2268.47     40.17 o
   4   0   7     3818.77     3887.45     64.53 o
   5   0   7      695.25      705.51     19.23 o
   6   0   7      415.03      416.38     13.66 o
   7   0   7      550.72      587.16     16.53 o
   8   0   7       97.40      105.49      8.09 o
   9   0   7       53.41       53.23      6.07 o
 -11   1   7        4.64      -12.23     18.96 o
 -10   1   7      186.85      190.81     55.47 o
  -9   1   7      385.89      379.17     17.21 o
  -8   1   7      833.42      835.98     22.99 o
  -7   1   7     1676.03     1682.18     31.24 o
  -6   1   7     2843.24     2878.54     50.88 o
  -5   1   7      400.36      387.76     14.67 o
  -4   1   7     4261.47     4354.96     64.92 o
  -3   1   7       22.86       20.94      8.22 o
  -2   1   7     1389.15     1371.00     46.07 o
  -1   1   7      625.52      546.02     23.04 o
   0   1   7     2544.55     2436.65     45.03 o
   1   1   7     1803.05     1656.33     29.19 o
   2   1   7     2408.53     2181.00     36.46 o
   3   1   7     2138.41     2043.60     36.86 o
   4   1   7      474.96      473.79     22.51 o
   5   1   7        2.74        6.12      4.69 o
   6   1   7      754.39      758.35     18.03 o
   7   1   7     1096.00     1114.75     22.04 o
   8   1   7      802.35      802.51     15.36 o
   9   1   7      239.56      246.43     13.58 o
 -11   2   7      624.13      591.82     26.23 o
 -10   2   7      890.01      878.89     26.76 o
  -9   2   7      281.30      277.10     18.01 o
  -8   2   7      362.04      374.99     20.16 o
  -7   2   7       29.13       30.09      7.99 o
  -6   2   7      415.88      421.21     15.38 o
  -5   2   7     4813.37     4864.93     74.10 o
  -4   2   7     8710.07     9200.83    128.69 o
  -3   2   7     7446.42     7680.38    106.65 o
  -2   2   7     1963.09     1808.60     26.16 o
  -1   2   7      482.04      468.30     15.42 o
   0   2   7      263.12      259.68     10.72 o
   1   2   7      633.90      736.58     16.74 o
   2   2   7      495.47      498.35     14.95 o
   3   2   7     1487.67     1452.13     29.49 o
   4   2   7     1011.73     1004.53     14.79 o
   5   2   7      999.87      990.66     16.05 o
   6   2   7     3557.72     3556.88     55.44 o
   7   2   7      617.11      617.37     26.94 o
   8   2   7      350.39      356.63     15.53 o
   9   2   7       60.32       67.07     11.24 o
 -11   3   7        5.58        8.51     16.30 o
 -10   3   7      242.96      196.22     22.86 o
  -9   3   7      917.61      858.15     32.00 o
  -8   3   7      490.69      524.21     19.10 o
  -7   3   7     1591.47     1631.40     32.46 o
  -6   3   7     1251.28     1211.40     25.79 o
  -5   3   7     1494.88     1447.24     29.86 o
  -4   3   7      323.76      359.32     10.72 o
  -3   3   7      359.82      411.01     22.87 o
  -2   3   7      105.47       93.03      6.34 o
  -1   3   7     1595.94     1556.91     23.08 o
   0   3   7     1037.40      960.46     15.71 o
   1   3   7     1814.82     1632.90     23.96 o
   2   3   7     2355.18     2254.29     31.82 o
   3   3   7     1470.43     1455.69     19.27 o
   4   3   7      484.18      468.16     23.75 o
   5   3   7       80.55       70.88      7.80 o
   6   3   7      249.42      236.74     10.99 o
   7   3   7      520.08      509.69     14.76 o
   8   3   7      495.52      509.90     24.63 o
 -10   4   7      430.70      434.49     30.48 o
  -9   4   7      279.08      228.82     42.53 o
  -8   4   7      176.91      139.13     14.35 o
  -7   4   7      142.59      124.52     11.92 o
  -6   4   7      352.46      397.10     74.14 o
  -5   4   7      924.87      901.62     21.38 o
  -4   4   7     1287.92     1285.15     23.53 o
  -3   4   7     1966.50     1865.94     29.86 o
  -2   4   7     2526.40     2532.30     35.14 o
  -1   4   7     2049.36     2063.09     29.81 o
   0   4   7      742.08      737.01     13.26 o
   1   4   7      316.84      320.35      8.60 o
   2   4   7       89.95       81.47      4.84 o
   3   4   7      899.73      839.93     27.64 o
   4   4   7     3154.02     2964.20     69.11 o
   5   4   7     3263.92     3024.80     69.46 o
   6   4   7     1454.08     1288.29     78.86 o
 -10   5   7      131.91      115.89     36.86 o
  -9   5   7      530.02      530.54     32.96 o
  -8   5   7      336.64      383.82     39.34 o
  -7   5   7      562.39      568.81     30.48 o
  -6   5   7      646.88      624.74     17.63 o
  -5   5   7     1326.18     1391.97     61.87 o
  -4   5   7      207.71      215.54      9.37 o
  -3   5   7      213.45      233.61     10.18 o
  -2   5   7       48.09       51.99      6.00 o
  -1   5   7      241.23      238.77      9.11 o
   0   5   7     1675.39     1626.45     24.32 o
   1   5   7     3135.61     3147.84     46.71 o
   2   5   7     2954.67     2874.87     43.73 o
   3   5   7     2704.68     2487.18     53.16 o
  -9   6   7      168.13      158.06     26.23 o
  -8   6   7      246.73      246.66     41.11 o
  -7   6   7       47.35       52.45     17.72 o
  -6   6   7       65.88       84.70     16.66 o
  -5   6   7      308.69      306.57     13.47 o
  -4   6   7     1629.34     1553.62     34.28 o
  -3   6   7     1418.29     1424.25     25.75 o
  -2   6   7      599.66      570.02     16.12 o
  -1   6   7     1081.54     1102.88     23.55 o
   0   6   7      747.06      703.10     18.64 o
   1   6   7      551.63      530.37     23.57 o
   2   6   7      231.50      230.00      7.80 o
  -8   7   7      251.26      272.18     46.43 o
  -7   7   7      524.01      531.95     35.09 o
  -6   7   7      686.88      704.54     36.86 o
  -5   7   7      733.26      749.55     35.09 o
  -4   7   7      174.13      159.83     18.78 o
  -3   7   7       55.64       52.81     13.11 o
  -2   7   7      193.48      199.88     15.59 o
  -1   7   7      414.79      460.72     26.94 o
  -6   8   7      323.04      384.17     33.67 o
  -5   8   7      276.66      329.95     28.00 o
  -4   8   7     1000.03     1092.97     44.66 o
  -3  -9   8      160.34      140.34     22.33 o
  -2  -9   8      195.64      193.58     12.65 o
  -1  -9   8      491.13      521.38     24.67 o
   0  -9   8      448.22      485.53     24.10 o
   1  -9   8       70.09       65.21     13.82 o
  -6  -8   8      305.27      277.85     35.44 o
  -5  -8   8      249.11      308.68     51.74 o
  -4  -8   8      598.24      584.76     37.57 o
  -3  -8   8      227.87      264.54    107.03 o
  -2  -8   8       15.40       10.50      7.85 o
  -1  -8   8       53.03       44.30      8.20 o
   0  -8   8      185.96      181.26     14.34 o
   1  -8   8      500.25      501.14     23.01 o
   2  -8   8      709.93      721.61     24.57 o
   3  -8   8      499.53      488.03     31.49 o
   4  -8   8      102.55       97.37     15.04 o
  -7  -7   8      276.62      462.13     65.21 o
  -6  -7   8       58.63      100.30     78.50 o
  -5  -7   8       79.91       75.01      7.68 o
  -4  -7   8      428.94      403.69     33.67 o
  -3  -7   8      743.92      746.88     24.86 o
  -2  -7   8     1110.73     1151.99     30.44 o
  -1  -7   8     1071.08     1093.78     32.60 o
   0  -7   8      388.56      386.00     16.08 o
   1  -7   8      149.97      148.24      8.38 o
   2  -7   8       89.02       69.80     14.54 o
   3  -7   8       47.33       39.71     10.80 o
   4  -7   8      146.10      154.44     23.81 o
   5  -7   8      754.91      753.52     32.76 o
  -8  -6   8      113.56      273.60     59.19 o
  -7  -6   8      623.58      698.16     68.40 o
  -6  -6   8      846.46      838.28     83.11 o
  -5  -6   8     1199.02     1147.30     27.37 o
  -4  -6   8      366.31      387.89     90.38 o
  -3  -6   8      474.72      476.90     20.26 o
  -2  -6   8      119.83      133.06     10.55 o
  -1  -6   8      114.45      131.20     16.08 o
   0  -6   8      630.77      652.18     20.16 o
   1  -6   8     1195.76     1183.33     24.31 o
   2  -6   8     1774.05     1618.60    110.42 o
   3  -6   8      975.19     1011.67     31.33 o
   4  -6   8      513.49      542.58     25.34 o
   5  -6   8      245.72      240.74     17.17 o
   6  -6   8       17.60       20.50     14.06 o
   7  -6   8       40.55       54.45     13.99 o
  -9  -5   8      459.09      448.31     22.33 o
  -8  -5   8      152.03      149.36     28.18 o
  -7  -5   8       23.52       30.13      6.03 o
  -6  -5   8      105.74      175.61    136.45 o
  -5  -5   8       48.57       58.23      9.02 o
  -4  -5   8      445.95      447.07     26.21 o
  -3  -5   8      695.11      703.96     26.44 o
  -2  -5   8      657.66      690.56     24.39 o
  -1  -5   8     3741.55     3830.40     77.81 o
   0  -5   8     1570.64     1572.09     34.82 o
   1  -5   8      859.10      837.26     30.48 o
   2  -5   8     1105.25     1098.09     21.86 o
   3  -5   8       17.12       26.56      5.28 o
   4  -5   8      513.07      523.19     19.54 o
   5  -5   8      546.60      594.19     21.30 o
   6  -5   8      515.97      497.31     21.18 o
   7  -5   8      580.04      591.73     24.29 o
 -10  -4   8        1.16        4.61      8.56 o
  -9  -4   8      109.57      120.73     47.59 o
  -8  -4   8      311.28      334.86     39.16 o
  -7  -4   8     2451.02     2446.46     52.11 o
  -6  -4   8     1742.85     1726.04     41.39 o
  -5  -4   8      903.86      896.98     30.82 o
  -4  -4   8      389.21      389.32     24.63 o
  -3  -4   8      115.83      122.94     20.11 o
  -2  -4   8      232.35      224.09     14.91 o
  -1  -4   8      267.25      255.05     14.26 o
   0  -4   8     2126.98     2105.94     45.85 o
   1  -4   8     4595.36     4581.72     79.44 o
   2  -4   8     3034.35     3169.92     58.72 o
   3  -4   8      587.43      605.63     17.68 o
   4  -4   8      911.59      897.28     16.99 o
   5  -4   8      147.46      150.93     12.14 o
   6  -4   8      171.94      180.54     13.50 o
   7  -4   8       21.92       21.55      9.74 o
   8  -4   8      133.24      128.13     12.15 o
 -11  -3   8      380.76      346.85     16.59 o
 -10  -3   8      517.39      509.12     22.52 o
  -9  -3   8      336.98      364.96     28.17 o
  -8  -3   8      630.80      612.12     14.16 o
  -7  -3   8      196.90      196.96     11.98 o
  -6  -3   8      178.77      201.12     18.46 o
  -5  -3   8      223.24      245.42     24.39 o
  -4  -3   8      515.44      512.20     24.82 o
  -3  -3   8     2504.14     2493.38     47.94 o
  -2  -3   8     1925.80     1834.89     39.86 o
  -1  -3   8     2979.15     3030.36     55.86 o
   0  -3   8     4929.22     5009.68     86.85 o
   1  -3   8     1253.33     1197.64     25.43 o
   2  -3   8      738.18      755.35     20.91 o
   3  -3   8       37.15       35.74      6.73 o
   4  -3   8      768.61      744.63     16.82 o
   5  -3   8     1962.87     1970.45     43.70 o
   6  -3   8     1493.30     1485.63     37.13 o
   7  -3   8     1050.56     1108.67     28.67 o
   8  -3   8      787.70      785.00     24.64 o
   9  -3   8      395.26      441.93     30.48 o
 -11  -2   8      238.41      212.28     22.86 o
 -10  -2   8       12.46        2.35     23.21 o
  -9  -2   8       21.89       32.17      9.75 o
  -8  -2   8      646.72      633.21     15.78 o
  -7  -2   8      619.76      603.98     28.97 o
  -6  -2   8     1290.51     1300.57     43.29 o
  -5  -2   8     3197.30     3133.23     61.36 o
  -4  -2   8     8209.52     8673.14    279.62 o
  -3  -2   8      304.66      283.55     18.71 o
  -2  -2   8      205.89      231.40     29.06 o
  -1  -2   8     1238.69     1255.55     30.10 o
   0  -2   8     5162.53     5207.28     89.27 o
   1  -2   8     3428.35     3402.32     61.57 o
   2  -2   8     3417.28     3433.90     58.39 o
   3  -2   8     4701.73     4823.48     83.06 o
   4  -2   8      685.08      669.32     17.77 o
   5  -2   8      231.81      229.88     11.31 o
   6  -2   8      209.88      216.89     18.04 o
   7  -2   8      235.72      238.04     14.69 o
   8  -2   8      349.35      386.76     22.89 o
   9  -2   8      273.98      280.26     19.08 o
 -11  -1   8      212.55      225.13     22.69 o
 -10  -1   8      767.08      755.99     20.82 o
  -9  -1   8      899.62      910.93     19.97 o
  -8  -1   8     1169.12     1154.49     24.41 o
  -7  -1   8      411.11      421.86     15.04 o
  -6  -1   8       18.85       19.19     10.98 o
  -5  -1   8      278.76      303.51     16.26 o
  -4  -1   8     4152.35     4296.56     77.22 o
  -3  -1   8      855.98      857.16     24.68 o
  -2  -1   8     3156.97     2973.22     59.25 o
  -1  -1   8     5208.62     5127.88    177.55 o
   0  -1   8     4810.65     4898.43     98.88 o
   1  -1   8     3297.28     3542.91     61.45 o
   2  -1   8       54.74       69.39      8.17 o
   3  -1   8      393.29      407.78     11.58 o
   4  -1   8     1982.72     1981.73     38.23 o
   5  -1   8        3.25       11.12      4.31 o
   6  -1   8     1353.93     1332.77     30.02 o
   7  -1   8     1154.99     1197.81     28.77 o
   8  -1   8      545.42      565.01     17.25 o
   9  -1   8      253.61      251.51     13.85 o
 -11   0   8      161.74      153.43     18.92 o
 -10   0   8       46.13       52.42     10.44 o
  -9   0   8      119.93      127.93      9.64 o
  -8   0   8     1767.72     1730.17     30.96 o
  -7   0   8     1475.35     1460.87     34.31 o
  -6   0   8     3933.53     3848.69     59.28 o
  -5   0   8     1364.72     1337.07     43.06 o
  -4   0   8      233.70      197.34     22.65 o
  -3   0   8     1586.46     1562.35     38.29 o
  -2   0   8       35.12       42.55     12.39 o
  -1   0   8      272.37      277.34     13.01 o
   0   0   8     2763.11     2950.21     50.56 o
   1   0   8      916.53      804.45     20.58 o
   2   0   8     3942.34     3584.09     64.25 o
   3   0   8     2324.33     2365.28     46.34 o
   4   0   8      212.67      213.73     14.58 o
   5   0   8     1213.75     1231.84     19.85 o
   6   0   8       22.92       28.00      7.02 o
   7   0   8       72.29       63.98      7.44 o
   8   0   8      431.36      415.82     14.34 o
   9   0   8      218.85      214.04     11.60 o
 -11   1   8      221.77      254.99     20.73 o
 -10   1   8      796.85      779.71     25.20 o
  -9   1   8      867.02      868.05     22.98 o
  -8   1   8     1120.98     1097.38     27.08 o
  -7   1   8      386.49      394.92     14.71 o
  -6   1   8       21.18       26.64      7.42 o
  -5   1   8      257.61      262.93     11.88 o
  -4   1   8     3906.99     4079.98     77.50 o
  -3   1   8     1005.87     1001.14     38.81 o
  -2   1   8     3230.96     3116.83     55.25 o
  -1   1   8     5301.44     5190.82     87.28 o
   0   1   8     4815.85     4848.48     92.15 o
   1   1   8     3338.20     3563.43     63.10 o
   2   1   8       61.06       81.06      8.34 o
   3   1   8      419.84      428.52     18.29 o
   4   1   8     1840.91     1831.56     36.74 o
   5   1   8       11.27       10.00      4.91 o
   6   1   8     1348.73     1360.42     25.50 o
   7   1   8     1111.94     1133.80     23.10 o
   8   1   8      547.14      559.95     15.09 o
   9   1   8      258.70      241.73     12.25 o
 -11   2   8      223.08      205.01     25.16 o
 -10   2   8       10.31        6.13     13.87 o
  -9   2   8       17.24       24.03      7.94 o
  -8   2   8      656.79      654.04     17.61 o
  -7   2   8      623.48      599.40     17.44 o
  -6   2   8     1384.89     1415.38     27.24 o
  -5   2   8     3316.44     3287.86     56.56 o
  -4   2   8     8125.36     8588.04    129.05 o
  -3   2   8      279.88      268.29     12.27 o
  -2   2   8      215.73      204.53     14.94 o
  -1   2   8     1280.09     1291.41     29.14 o
   0   2   8     5009.55     5065.21    131.13 o
   1   2   8     3486.05     3408.15     59.81 o
   2   2   8     3368.14     3358.89     60.57 o
   3   2   8     4680.87     4716.61     86.14 o
   4   2   8      617.24      606.73     19.28 o
   5   2   8      271.82      279.05      8.14 o
   6   2   8      224.56      201.61      6.15 o
   7   2   8      251.46      246.12      6.98 o
   8   2   8      316.61      343.57     16.41 o
   9   2   8      253.88      246.45     15.90 o
 -11   3   8      397.30      376.68     65.03 o
 -10   3   8      512.76      490.95     64.50 o
  -9   3   8      417.88      405.69     29.59 o
  -8   3   8      635.33      631.82     20.74 o
  -7   3   8      170.41      171.73     11.21 o
  -6   3   8      169.09      170.47     10.87 o
  -5   3   8      226.80      242.13      9.86 o
  -4   3   8      535.97      540.96     15.93 o
  -3   3   8     2526.79     2508.52     39.34 o
  -2   3   8     1875.26     1771.71     28.88 o
  -1   3   8     2885.51     2902.17     40.74 o
   0   3   8     4962.69     5067.36     70.59 o
   1   3   8     1217.66     1157.46     18.27 o
   2   3   8      757.21      737.04     13.75 o
   3   3   8       28.69       27.59      3.69 o
   4   3   8      837.06      801.65     32.25 o
   5   3   8     1962.39     1896.04     52.45 o
   6   3   8     1536.58     1452.69     42.88 o
   7   3   8     1070.71     1066.74     29.06 o
   8   3   8      806.62      776.39     20.67 o
 -10   4   8        0.60        3.19     13.11 o
  -9   4   8      100.22       82.55     20.73 o
  -8   4   8      277.03      263.20     21.09 o
  -7   4   8     2373.98     2360.07     43.22 o
  -6   4   8     1738.30     1698.54     30.58 o
  -5   4   8      936.78      911.18     19.09 o
  -4   4   8      401.24      410.60     10.92 o
  -3   4   8      135.35      130.18      9.51 o
  -2   4   8      236.80      226.17     11.94 o
  -1   4   8      260.03      238.59      8.41 o
   0   4   8     2074.31     2040.70     31.27 o
   1   4   8     4574.40     4576.74     61.73 o
   2   4   8     3143.43     3158.03     43.45 o
   3   4   8      624.13      541.19     28.65 o
   4   4   8      851.21      786.41     28.35 o
   5   4   8      141.76      111.64     13.47 o
   6   4   8      171.71      121.21     13.11 o
  -9   5   8      473.31      501.47     47.85 o
  -8   5   8      135.71      146.01     20.91 o
  -7   5   8       16.67       16.60      8.32 o
  -6   5   8       97.93      121.82     13.11 o
  -5   5   8       47.34       51.07      5.82 o
  -4   5   8      416.31      432.18     13.18 o
  -3   5   8      744.14      752.10     15.95 o
  -2   5   8      601.88      629.21     14.20 o
  -1   5   8     3789.43     3788.38     57.21 o
   0   5   8     1473.30     1488.87     23.60 o
   1   5   8      808.10      806.45     16.88 o
   2   5   8     1084.07     1054.20     17.53 o
   3   5   8       14.75       20.56      7.09 o
   4   5   8      521.46      438.39     16.30 o
  -9   6   8       84.42       87.54     37.57 o
  -8   6   8      121.61      158.77     23.75 o
  -7   6   8      615.05      578.74     48.55 o
  -6   6   8      824.78      784.66     35.97 o
  -5   6   8     1168.27     1160.28     24.70 o
  -4   6   8      336.81      346.95     11.88 o
  -3   6   8      441.89      428.39     12.15 o
  -2   6   8      121.83      130.08      7.06 o
  -1   6   8      127.24      100.03     10.05 o
   0   6   8      614.24      644.32     13.46 o
   1   6   8     1204.08     1175.12     23.42 o
   2   6   8     1638.90     1514.71     37.21 o
  -7   7   8      297.92      318.25     29.42 o
  -6   7   8       61.23       46.43     29.06 o
  -5   7   8       85.24       66.17     13.29 o
  -4   7   8      441.36      413.26     18.61 o
  -3   7   8      709.90      736.88     20.87 o
  -2   7   8     1080.94     1120.26     45.72 o
  -1   7   8      979.36      970.70     31.90 o
   0   7   8      382.21      389.84     16.66 o
  -6   8   8      314.47      293.09     45.01 o
  -5   8   8      248.96      279.27     39.69 o
  -4   8   8      654.25      667.69     47.14 o
  -3   8   8      240.01      244.18     21.26 o
  -2   8   8       16.94       16.66     10.99 o
  -2  -9   9      170.25      139.98     32.96 o
  -1  -9   9       59.14       47.81     11.41 o
  -5  -8   9       16.57        7.44     19.49 o
  -4  -8   9       68.10       23.63     25.16 o
  -3  -8   9      328.86      324.81     22.37 o
  -2  -8   9      936.40      907.97     32.19 o
  -1  -8   9      819.66      848.42     23.71 o
   0  -8   9     1011.45     1021.06     41.68 o
   1  -8   9      971.06      989.45     28.30 o
   2  -8   9      168.78      160.47     23.41 o
   3  -8   9      229.28      249.41     17.70 o
  -7  -7   9      274.33      347.67     39.69 o
  -6  -7   9      285.14      327.47     56.35 o
  -5  -7   9      572.31      534.24     32.96 o
  -4  -7   9      917.68      898.79     42.53 o
  -3  -7   9      715.01      723.68     25.41 o
  -2  -7   9      556.68      585.04     22.85 o
  -1  -7   9      634.91      642.44     21.88 o
   0  -7   9       25.12       29.42      9.37 o
   1  -7   9      141.59      109.03     11.89 o
   2  -7   9      340.19      334.80     28.51 o
   3  -7   9      793.80      841.74     36.68 o
   4  -7   9     1212.24     1222.25     35.60 o
   5  -7   9      846.30      811.42     30.14 o
  -8  -6   9      451.53      444.06     43.95 o
  -7  -6   9      482.63      497.58     42.18 o
  -6  -6   9      639.39      603.40     90.02 o
  -5  -6   9      192.96      215.43     45.72 o
  -4  -6   9      226.69      216.51     17.46 o
  -3  -6   9      591.53      591.54     23.68 o
  -2  -6   9     1507.20     1472.28     36.66 o
  -1  -6   9     2158.76     2170.50     46.58 o
   0  -6   9      748.89      768.69     26.83 o
   1  -6   9       86.79       75.49      8.80 o
   2  -6   9      954.30      865.48     90.71 o
   3  -6   9       73.83       66.58     10.29 o
   4  -6   9       26.84       26.24     12.90 o
   5  -6   9      210.03      194.79     25.92 o
   6  -6   9      443.96      439.37     34.20 o
  -9  -5   9      100.45      105.77     27.47 o
  -8  -5   9      133.83      116.95     16.48 o
  -7  -5   9      840.77      792.40     21.46 o
  -6  -5   9     1197.00     1216.48     37.95 o
  -5  -5   9     1202.42     1197.50     34.72 o
  -4  -5   9     1671.65     1758.83     43.27 o
  -3  -5   9     1300.32     1345.22     37.21 o
  -2  -5   9      993.14     1010.57     30.78 o
  -1  -5   9      765.94      754.35     28.35 o
   0  -5   9      608.49      595.20     21.16 o
   1  -5   9     1019.18     1020.64     28.95 o
   2  -5   9     1018.40     1048.83     37.92 o
   3  -5   9     1089.07     1116.80     28.27 o
   4  -5   9      632.11      611.29     63.75 o
   5  -5   9      387.96      390.26     22.02 o
   6  -5   9      335.30      335.55     21.90 o
   7  -5   9      165.88      190.48     23.21 o
 -10  -4   9      190.04      186.80     33.14 o
  -9  -4   9      485.51      461.97     19.34 o
  -8  -4   9      187.70      197.62     15.50 o
  -7  -4   9     1322.88     1348.28     57.59 o
  -6  -4   9      856.33      878.78     33.79 o
  -5  -4   9       13.81       14.64     10.21 o
  -4  -4   9       21.35       21.08     17.98 o
  -3  -4   9      952.46      922.03     37.50 o
  -2  -4   9      830.73      832.14     26.73 o
  -1  -4   9     3061.44     3158.86     67.94 o
   0  -4   9     1261.02     1279.30     30.57 o
   1  -4   9     1270.65     1270.45     26.33 o
   2  -4   9      469.54      460.09     13.64 o
   3  -4   9      613.60      583.37     21.44 o
   4  -4   9       77.42       76.06     12.15 o
   5  -4   9      283.72      306.25     23.74 o
   6  -4   9      786.63      750.80     32.65 o
   7  -4   9      415.74      415.25     28.56 o
   8  -4   9      673.44      670.55     28.60 o
 -10  -3   9      318.28      316.85     16.22 o
  -9  -3   9      567.77      586.20     23.06 o
  -8  -3   9        7.52        8.59      5.41 o
  -7  -3   9      258.59      270.82     15.90 o
  -6  -3   9      651.89      638.06     22.86 o
  -5  -3   9     1460.60     1428.79     49.29 o
  -4  -3   9     2016.71     2006.19     49.61 o
  -3  -3   9     2172.05     2121.13     43.95 o
  -2  -3   9      721.35      659.08     23.70 o
  -1  -3   9      139.53      136.95     11.24 o
   0  -3   9     1006.55     1014.79     25.81 o
   1  -3   9      720.53      717.63     24.61 o
   2  -3   9      615.07      628.77     20.98 o
   3  -3   9     1000.63      978.11     25.76 o
   4  -3   9     1382.91     1420.03     31.54 o
   5  -3   9     2531.12     2455.46     38.72 o
   6  -3   9      652.40      711.38     29.71 o
   7  -3   9      156.72      126.58     19.57 o
   8  -3   9        4.29        7.28      8.26 o
 -11  -2   9      202.41      208.18     19.85 o
 -10  -2   9      304.68      321.87     13.53 o
  -9  -2   9      596.66      591.74     21.94 o
  -8  -2   9      620.02      594.55     16.91 o
  -7  -2   9      182.68      187.43     19.47 o
  -6  -2   9       89.87      100.77     22.98 o
  -5  -2   9     1802.69     1903.66     50.00 o
  -4  -2   9      670.87      709.25     29.89 o
  -3  -2   9      369.52      355.42     17.41 o
  -2  -2   9     3273.70     3289.89     64.26 o
  -1  -2   9     2466.31     2495.50     45.61 o
   0  -2   9     2047.97     1957.07     43.86 o
   1  -2   9     1810.11     1786.10     32.76 o
   2  -2   9     1052.79     1074.90     24.53 o
   3  -2   9      537.54      544.67     14.56 o
   4  -2   9       23.35       29.84      9.57 o
   5  -2   9      730.26      718.90     17.95 o
   6  -2   9     1535.77     1526.10     32.87 o
   7  -2   9     1217.95     1242.85     32.73 o
   8  -2   9      679.88      738.41     22.15 o
 -11  -1   9      312.48      290.08     17.08 o
 -10  -1   9      142.73      142.96     12.04 o
  -9  -1   9      227.65      223.72     13.72 o
  -8  -1   9      268.73      248.99     12.65 o
  -7  -1   9      271.62      263.51     11.67 o
  -6  -1   9      661.20      662.70     35.67 o
  -5  -1   9     2102.77     2061.45     51.82 o
  -4  -1   9     5623.76     5455.80    106.15 o
  -3  -1   9     1649.82     1577.22     47.85 o
  -2  -1   9     1471.15     1474.78     36.36 o
  -1  -1   9     1301.21     1296.69     37.41 o
   0  -1   9      359.20      356.19     15.13 o
   1  -1   9      908.47      934.85     25.69 o
   2  -1   9     1355.58     1352.57     28.49 o
   3  -1   9     3708.82     3697.39     65.50 o
   4  -1   9     3014.10     3060.74     60.17 o
   5  -1   9     4254.51     4354.05     65.08 o
   6  -1   9     1268.70     1250.35     33.02 o
   7  -1   9      431.36      424.67     16.20 o
   8  -1   9        7.18       10.87      9.83 o
   9  -1   9      114.55      129.17      9.45 o
 -11   0   9      206.15      173.78     23.39 o
 -10   0   9      104.22      100.87     15.55 o
  -9   0   9      299.24      299.02     19.00 o
  -8   0   9     1570.62     1580.22     31.83 o
  -7   0   9      169.43      182.14     10.75 o
  -6   0   9      581.11      581.98     18.99 o
  -5   0   9      140.42      167.05     24.92 o
  -4   0   9      187.07      211.77     18.19 o
  -3   0   9      849.31      823.86     23.74 o
  -2   0   9     1664.71     1548.09     37.79 o
  -1   0   9     7597.35     7527.61    196.87 o
   0   0   9    10557.32    11360.99    388.96 o
   1   0   9     2028.35     2023.36     42.74 o
   2   0   9      478.34      444.62     19.15 o
   3   0   9      269.46      255.69     12.86 o
   4   0   9      198.95      186.36     11.44 o
   5   0   9       42.96       51.53      6.40 o
   6   0   9      396.38      412.21     16.85 o
   7   0   9     1851.50     1953.01     42.11 o
   8   0   9      462.47      452.40     18.81 o
   9   0   9      619.08      621.58     23.66 o
 -11   1   9      315.25      300.11     22.20 o
 -10   1   9      124.35      121.05     12.94 o
  -9   1   9      247.05      237.66     14.63 o
  -8   1   9      263.97      251.60     14.27 o
  -7   1   9      297.94      295.48     19.08 o
  -6   1   9      690.10      698.32     17.73 o
  -5   1   9     2248.98     2210.70     35.74 o
  -4   1   9     5903.58     5772.21    102.25 o
  -3   1   9     1673.05     1592.95     44.45 o
  -2   1   9     1376.58     1398.93     30.68 o
  -1   1   9     1240.15     1228.13     27.41 o
   0   1   9      377.27      373.38     13.54 o
   1   1   9     1005.93     1032.42     24.83 o
   2   1   9     1286.98     1261.77     28.30 o
   3   1   9     3637.00     3611.96     65.23 o
   4   1   9     2939.00     2943.80     52.86 o
   5   1   9     4179.24     4196.63     59.93 o
   6   1   9     1222.98     1218.19     32.07 o
   7   1   9      436.83      419.50     12.17 o
   8   1   9        8.10        0.35     13.47 o
   9   1   9      115.68      135.47     16.40 o
 -11   2   9      209.69      221.85     21.97 o
 -10   2   9      289.40      311.02     27.29 o
  -9   2   9      649.13      664.14     26.51 o
  -8   2   9      649.62      639.26     24.41 o
  -7   2   9      185.35      182.92     16.94 o
  -6   2   9      122.81      114.89      9.64 o
  -5   2   9     1840.82     1971.74     32.67 o
  -4   2   9      667.88      690.31     17.30 o
  -3   2   9      420.51      408.60     13.29 o
  -2   2   9     3246.91     3261.59     57.84 o
  -1   2   9     2457.77     2454.09     44.72 o
   0   2   9     2162.36     2063.21     46.16 o
   1   2   9     1751.99     1709.97     33.29 o
   2   2   9     1020.72     1040.91     26.22 o
   3   2   9      528.46      524.31     15.65 o
   4   2   9       20.50       26.90      8.49 o
   5   2   9      703.32      685.92     15.45 o
   6   2   9     1516.76     1495.51     26.72 o
   7   2   9     1210.13     1220.91     43.24 o
   8   2   9      678.16      728.64     25.52 o
 -10   3   9      335.36      316.59     54.93 o
  -9   3   9      578.21      552.12     19.65 o
  -8   3   9        8.79       13.08      7.48 o
  -7   3   9      302.96      296.57     13.84 o
  -6   3   9      654.17      659.36     18.42 o
  -5   3   9     1486.02     1473.17     29.89 o
  -4   3   9     1969.39     1972.88     32.85 o
  -3   3   9     2134.68     2074.80     31.63 o
  -2   3   9      722.16      671.47     16.73 o
  -1   3   9      159.05      150.07      7.31 o
   0   3   9      985.59      981.80     17.89 o
   1   3   9      793.18      793.20     15.67 o
   2   3   9      573.45      576.18     11.39 o
   3   3   9      997.36      941.18     20.24 o
   4   3   9     1435.73     1390.65     30.58 o
   5   3   9     2422.35     2356.75     65.21 o
   6   3   9      638.16      632.61     21.26 o
   7   3   9      142.33      130.07     15.95 o
 -10   4   9      183.70      190.31     24.45 o
  -9   4   9      556.50      468.76     82.58 o
  -8   4   9      199.69      200.85     15.73 o
  -7   4   9     1265.21     1293.02     25.74 o
  -6   4   9      880.90      895.64     20.71 o
  -5   4   9       20.09       33.91      7.33 o
  -4   4   9       20.48       25.69      6.90 o
  -3   4   9      920.03      911.03     18.36 o
  -2   4   9      861.15      851.82     20.79 o
  -1   4   9     3176.63     3240.13     50.28 o
   0   4   9     1228.39     1243.02     22.46 o
   1   4   9     1252.29     1239.42     21.85 o
   2   4   9      520.07      508.51     11.57 o
   3   4   9      590.77      543.04     11.24 o
   4   4   9       84.17       90.02     14.53 o
   5   4   9      284.06      263.67     18.78 o
   6   4   9      815.48      619.85     26.23 o
  -9   5   9       94.58      104.55     21.62 o
  -8   5   9      133.85       82.59     28.35 o
  -7   5   9      812.52      723.83     41.31 o
  -6   5   9     1272.21     1300.77     27.79 o
  -5   5   9     1210.82     1231.74     28.04 o
  -4   5   9     1729.50     1830.84     31.02 o
  -3   5   9     1269.36     1300.03     23.81 o
  -2   5   9      964.04      967.33     22.65 o
  -1   5   9      723.04      725.60     15.56 o
   0   5   9      600.54      586.33     12.08 o
   1   5   9     1024.45     1021.57     18.92 o
   2   5   9     1009.79     1004.67     17.65 o
   3   5   9     1009.81      998.69     30.48 o
   4   5   9      563.20      542.23     19.49 o
  -8   6   9      437.49      489.78     48.55 o
  -7   6   9      518.02      506.08     31.54 o
  -6   6   9      662.29      599.76     17.12 o
  -5   6   9      198.93      199.53     16.46 o
  -4   6   9      217.07      201.58      9.66 o
  -3   6   9      573.36      582.30     18.33 o
  -2   6   9     1513.27     1504.43     29.53 o
  -1   6   9     2139.04     2127.57     32.16 o
   0   6   9      821.14      843.81     19.71 o
   1   6   9       91.23       85.09      6.92 o
   2   6   9      956.03      917.90     27.29 o
   3   6   9       76.03       54.93      6.73 o
  -7   7   9      293.66      296.63     45.01 o
  -6   7   9      280.68      295.57     26.58 o
  -5   7   9      529.00      468.31     74.78 o
  -4   7   9      874.08      849.35     40.58 o
  -3   7   9      668.56      679.56     16.73 o
  -2   7   9      566.99      592.80     13.83 o
  -1   7   9      654.39      623.66     37.04 o
   0   7   9       23.52       28.77      5.88 o
  -5   8   9       19.73       20.20     14.89 o
  -4   8   9       64.71       72.65     15.24 o
  -3   8   9      311.23      321.80     33.31 o
  -2   8   9      910.32      925.70     45.36 o
  -5  -8  10      206.48      177.55     50.33 o
  -4  -8  10      401.56      374.93     37.57 o
  -3  -8  10      262.24      252.77     19.53 o
  -2  -8  10      726.66      757.89     23.49 o
  -1  -8  10      301.23      294.93     21.92 o
   0  -8  10      235.37      233.32     24.03 o
   1  -8  10       98.86      125.16     21.96 o
   2  -8  10       82.20       91.74     15.72 o
  -7  -7  10      623.39      578.03     49.97 o
  -6  -7  10      609.71      610.28     44.66 o
  -5  -7  10      302.43      260.39     15.86 o
  -4  -7  10       25.14       19.75     12.21 o
  -3  -7  10       38.15       36.04     12.52 o
  -2  -7  10      415.18      407.71     17.03 o
  -1  -7  10      508.27      546.11     26.87 o
   0  -7  10      760.59      785.93     28.86 o
   1  -7  10      755.59      735.09     64.72 o
   2  -7  10      670.01      716.69     34.35 o
   3  -7  10      350.60      345.35     19.53 o
   4  -7  10       94.67      127.21     19.08 o
  -8  -6  10        6.05       46.07     35.09 o
  -7  -6  10       66.12       27.22     10.95 o
  -6  -6  10      146.40      140.53     15.78 o
  -5  -6  10      558.88      575.14     28.53 o
  -4  -6  10      247.69      247.80     20.16 o
  -3  -6  10      580.32      623.16     25.30 o
  -2  -6  10     1097.69     1089.44     28.21 o
  -1  -6  10      590.34      578.83     27.55 o
   0  -6  10       36.75       31.27      9.96 o
   1  -6  10      330.41      331.12     19.67 o
   2  -6  10      305.75      230.09     73.36 o
   3  -6  10      432.80      395.73     50.74 o
   4  -6  10      837.26      853.82     37.92 o
   5  -6  10      828.56      796.69     28.44 o
   6  -6  10      867.59      922.16     32.33 o
  -9  -5  10      154.97      265.44     62.73 o
  -8  -5  10      482.47      456.09     22.35 o
  -7  -5  10      756.78      744.85     22.55 o
  -6  -5  10     1236.38     1198.80     35.83 o
  -5  -5  10      253.65      225.96     24.19 o
  -4  -5  10       57.30       65.94     14.71 o
  -3  -5  10      152.42      188.19     14.16 o
  -2  -5  10      279.74      294.83     16.18 o
  -1  -5  10     1333.92     1359.88     40.63 o
   0  -5  10      275.49      261.62     19.83 o
   1  -5  10     1558.08     1592.36     31.93 o
   2  -5  10     3214.13     3142.70     63.26 o
   3  -5  10     1428.25     1440.64     48.20 o
   4  -5  10      429.86      440.88     27.32 o
   5  -5  10        4.89        8.34     10.84 o
   6  -5  10      199.55      198.80     20.19 o
   7  -5  10      555.50      542.82     28.96 o
 -10  -4  10      332.11      318.04     15.39 o
  -9  -4  10      269.44      279.44     11.83 o
  -8  -4  10       26.05       23.62     12.19 o
  -7  -4  10      227.56      230.82     14.12 o
  -6  -4  10       81.21       68.83     12.52 o
  -5  -4  10      573.08      568.37     28.07 o
  -4  -4  10      717.32      728.35     38.24 o
  -3  -4  10     1127.04     1113.84     43.59 o
  -2  -4  10     1169.31     1179.85     41.35 o
  -1  -4  10      772.75      797.58     23.16 o
   0  -4  10      922.42      902.63     26.15 o
   1  -4  10      229.43      212.21     26.23 o
   2  -4  10      151.91      155.24     13.31 o
   3  -4  10     2476.31     2453.30     74.96 o
   4  -4  10      801.67      855.53     27.86 o
   5  -4  10     1438.33     1464.63     39.28 o
   6  -4  10      703.95      765.90     28.01 o
   7  -4  10      440.83      432.99     24.17 o
 -10  -3  10       35.42       43.01      9.16 o
  -9  -3  10      399.52      405.35     14.74 o
  -8  -3  10      715.68      700.95     27.99 o
  -7  -3  10     1653.45     1641.43     50.02 o
  -6  -3  10     1713.60     1713.95     47.08 o
  -5  -3  10     1125.11     1090.11     38.76 o
  -4  -3  10      162.31      181.17     16.93 o
  -3  -3  10      293.07      286.71     17.71 o
  -2  -3  10      191.55      192.30     16.95 o
  -1  -3  10     1168.92     1122.89     31.36 o
   0  -3  10     3442.03     3391.88     61.36 o
   1  -3  10     1738.91     1681.90     36.52 o
   2  -3  10     2154.48     2234.01     43.86 o
   3  -3  10      751.09      793.88     24.83 o
   4  -3  10      519.77      476.32     15.34 o
   5  -3  10      243.93      205.26     21.04 o
   6  -3  10      221.74      220.87     15.89 o
   7  -3  10      320.04      338.73     24.34 o
   8  -3  10      889.35      939.82     38.05 o
 -11  -2  10      581.50      560.38     17.03 o
 -10  -2  10      343.80      336.47     18.75 o
  -9  -2  10      975.59      986.28     25.08 o
  -8  -2  10      148.98      139.94     10.45 o
  -7  -2  10      218.52      223.35     15.82 o
  -6  -2  10       93.33       82.52     15.90 o
  -5  -2  10     1145.01     1116.75     33.29 o
  -4  -2  10     1985.34     1987.96     46.04 o
  -3  -2  10      528.32      517.87     21.09 o
  -2  -2  10      899.92      893.27     25.06 o
  -1  -2  10      659.88      622.36     22.80 o
   0  -2  10      476.00      467.57     24.28 o
   1  -2  10      180.57      190.50     12.14 o
   2  -2  10       23.46       19.17     10.52 o
   3  -2  10      807.31      810.30     19.93 o
   4  -2  10     2432.77     2529.11     50.64 o
   5  -2  10     1282.39     1345.04     24.89 o
   6  -2  10     1058.90     1045.55     26.14 o
   7  -2  10      243.31      258.25     20.10 o
   8  -2  10       68.18       85.79     14.18 o
 -11  -1  10       24.39       20.74      9.70 o
 -10  -1  10       26.08       19.28      9.42 o
  -9  -1  10      505.52      528.06     18.91 o
  -8  -1  10     1166.31     1154.28     25.75 o
  -7  -1  10     1904.72     1887.73     50.25 o
  -6  -1  10     2091.43     2078.30     48.25 o
  -5  -1  10     3237.84     3352.47     68.11 o
  -4  -1  10       50.27       53.96     13.39 o
  -3  -1  10       33.89       43.14     14.09 o
  -2  -1  10     1910.02     1865.44     50.83 o
  -1  -1  10     3866.81     3972.32     74.71 o
   0  -1  10     2559.58     2409.20     44.42 o
   1  -1  10     4842.44     5041.58     93.95 o
   2  -1  10     2295.26     2308.49     49.45 o
   3  -1  10      730.75      707.90     21.48 o
   4  -1  10     2277.49     2266.84     46.04 o
   5  -1  10      131.48      114.17     14.77 o
   6  -1  10      339.41      352.44     15.12 o
   7  -1  10      555.60      572.85     23.58 o
   8  -1  10      401.07      410.76     17.51 o
 -11   0  10      488.15      457.79     18.40 o
 -10   0  10      196.87      216.30     12.25 o
  -9   0  10      140.12      145.10     11.47 o
  -8   0  10      388.40      378.48     17.25 o
  -7   0  10       47.49       44.76     10.32 o
  -6   0  10      315.99      340.88     32.36 o
  -5   0  10      406.37      384.21     20.51 o
  -4   0  10     2075.19     2004.62     49.85 o
  -3   0  10     2759.09     2717.31     65.45 o
  -2   0  10      711.66      680.27     21.34 o
  -1   0  10      400.49      320.17     18.48 o
   0   0  10     1246.28     1224.37     34.99 o
   1   0  10      115.54      133.48     12.43 o
   2   0  10     2044.65     1991.64     40.63 o
   3   0  10     1813.90     1902.08     36.57 o
   4   0  10      728.10      747.62     19.61 o
   5   0  10     4186.02     4148.16     63.45 o
   6   0  10      256.47      274.97     18.43 o
   7   0  10      146.55      138.03      8.68 o
   8   0  10      119.97      128.51      8.58 o
 -11   1  10       24.96       18.37     12.59 o
 -10   1  10       36.06       29.38     10.71 o
  -9   1  10      491.98      504.36     20.64 o
  -8   1  10     1174.73     1188.75     25.44 o
  -7   1  10     1871.89     1857.83     33.87 o
  -6   1  10     2036.38     2028.20     38.25 o
  -5   1  10     3170.92     3299.30     54.14 o
  -4   1  10       59.12       61.01     12.09 o
  -3   1  10       34.58       42.80     10.46 o
  -2   1  10     1950.42     1896.10     49.12 o
  -1   1  10     3659.98     3785.01     77.97 o
   0   1  10     2420.09     2286.11     47.11 o
   1   1  10     4892.36     5067.58     87.42 o
   2   1  10     2407.11     2395.29     52.04 o
   3   1  10      831.62      819.25     23.21 o
   4   1  10     2402.39     2376.30     52.48 o
   5   1  10      131.72      121.08      7.54 o
   6   1  10      359.13      373.31     11.39 o
   7   1  10      564.29      570.01     17.44 o
   8   1  10      461.01      491.20     31.54 o
 -11   2  10      526.16      429.31     86.83 o
 -10   2  10      320.85      302.18     16.79 o
  -9   2  10      960.75      984.85     24.10 o
  -8   2  10      135.75      118.47     11.84 o
  -7   2  10      218.04      218.75     11.78 o
  -6   2  10       71.40       65.11     11.33 o
  -5   2  10     1185.84     1157.64     31.18 o
  -4   2  10     2141.78     2209.65     41.44 o
  -3   2  10      455.95      431.52     17.11 o
  -2   2  10      923.17      933.70     32.47 o
  -1   2  10      655.42      632.68     18.81 o
   0   2  10      531.53      517.52     24.32 o
   1   2  10      180.08      184.16     11.83 o
   2   2  10       32.05       29.81     12.76 o
   3   2  10      878.32      876.66     25.22 o
   4   2  10     2515.08     2561.89     51.87 o
   5   2  10     1285.09     1244.48     66.54 o
   6   2  10     1127.41     1109.55     21.98 o
   7   2  10      232.05      226.11     15.24 o
   8   2  10       80.86       86.83     12.40 o
 -10   3  10       40.98       42.48     16.75 o
  -9   3  10      435.13      422.02     19.23 o
  -8   3  10      683.83      696.04     23.27 o
  -7   3  10     1629.10     1688.91     36.80 o
  -6   3  10     1594.56     1627.49     37.85 o
  -5   3  10     1100.34     1072.10     25.97 o
  -4   3  10      168.49      193.14     12.53 o
  -3   3  10      290.43      270.54     12.69 o
  -2   3  10      189.28      183.50      9.46 o
  -1   3  10     1218.45     1188.97     23.51 o
   0   3  10     3557.19     3474.25     51.13 o
   1   3  10     1828.27     1749.79     43.79 o
   2   3  10     2028.82     2077.85     44.60 o
   3   3  10      675.86      689.30     21.62 o
   4   3  10      548.04      527.41     26.58 o
   5   3  10      245.02      248.43     21.62 o
   6   3  10      210.60      203.07     20.56 o
   7   3  10      318.77      289.90     22.68 o
 -10   4  10      316.12      341.64     42.88 o
  -9   4  10      284.36      262.62     17.54 o
  -8   4  10       29.16       33.02     10.21 o
  -7   4  10      230.02      210.56     17.37 o
  -6   4  10       90.74       82.07      8.72 o
  -5   4  10      550.85      554.77     15.92 o
  -4   4  10      703.26      705.88     16.11 o
  -3   4  10     1075.29     1076.73     21.73 o
  -2   4  10     1130.68     1111.96     20.08 o
  -1   4  10      821.06      804.30     16.99 o
   0   4  10      968.19      921.15     19.54 o
   1   4  10      228.87      218.27      9.59 o
   2   4  10      122.88      126.94      7.14 o
   3   4  10     2449.64     2244.19     33.44 o
   4   4  10      805.71      784.99     25.87 o
   5   4  10     1455.10     1308.80     44.30 o
   6   4  10      708.53      562.08     28.35 o
  -9   5  10      152.36      155.22     38.99 o
  -8   5  10      474.27      423.75     43.30 o
  -7   5  10      754.45      701.93     29.44 o
  -6   5  10     1262.32     1228.59     26.11 o
  -5   5  10      284.46      261.03     12.15 o
  -4   5  10       65.01       68.05     11.53 o
  -3   5  10      155.23      165.40     10.58 o
  -2   5  10      319.78      330.96     10.28 o
  -1   5  10     1254.42     1275.41     21.62 o
   0   5  10      256.37      239.98     10.50 o
   1   5  10     1464.64     1457.68     24.04 o
   2   5  10     3207.86     3113.34     44.40 o
   3   5  10     1427.83     1342.46     41.47 o
   4   5  10      433.40      346.96     14.53 o
  -8   6  10        3.16       -3.54     13.82 o
  -7   6  10       66.77       44.94     14.89 o
  -6   6  10      147.56      129.87     23.17 o
  -5   6  10      544.50      560.54     15.03 o
  -4   6  10      311.27      310.34     13.64 o
  -3   6  10      558.44      590.47     14.21 o
  -2   6  10     1136.98     1137.15     22.08 o
  -1   6  10      648.74      640.32     16.21 o
   0   6  10       37.10       29.36      7.54 o
   1   6  10      329.41      322.15     11.19 o
   2   6  10      304.47      267.99     10.05 o
   3   6  10      447.41      368.58     15.59 o
  -7   7  10      622.57      670.53     38.63 o
  -6   7  10      634.82      683.64     35.80 o
  -5   7  10      307.46      283.27     29.24 o
  -4   7  10       28.22       27.70      8.26 o
  -3   7  10       36.80       27.68      7.55 o
  -2   7  10      419.55      412.29     17.40 o
  -1   7  10      525.12      537.85     22.86 o
   0   7  10      786.49      786.92     22.68 o
   1   7  10      704.52      679.77     21.26 o
  -5   8  10      220.48      257.29     24.45 o
  -4   8  10      376.38      436.62     27.29 o
  -3   8  10      316.19      344.83     22.33 o
  -2   8  10      792.34      817.95     42.53 o
  -1   8  10      300.09      300.53     18.43 o
  -4  -8  11      196.75      205.19     43.24 o
  -3  -8  11       83.38       88.02     11.86 o
  -2  -8  11       87.75       95.57     14.64 o
  -1  -8  11      155.68      163.20     16.83 o
   0  -8  11      401.22      396.65     67.52 o
   1  -8  11      728.23      787.47     36.15 o
   2  -8  11      265.77      251.97     24.63 o
  -7  -7  11       88.59       74.43     49.97 o
  -6  -7  11       13.71       20.56     23.04 o
  -5  -7  11      139.24      133.32     17.54 o
  -4  -7  11      429.71      422.15     23.66 o
  -3  -7  11      369.38      392.46     26.55 o
  -2  -7  11      519.46      528.34     20.00 o
  -1  -7  11     1166.33     1148.08     33.02 o
   0  -7  11      633.27      605.48     36.15 o
   1  -7  11      245.61      201.70     39.69 o
   2  -7  11       84.18       74.38     14.18 o
   3  -7  11      187.96      203.79     21.37 o
   4  -7  11      189.87      198.43     18.39 o
  -8  -6  11      148.77      145.65     35.80 o
  -7  -6  11      152.30      128.17     17.11 o
  -6  -6  11      796.34      760.76     24.89 o
  -5  -6  11      886.45      930.61     33.37 o
  -4  -6  11      483.56      514.04     25.43 o
  -3  -6  11      329.63      343.47     19.49 o
  -2  -6  11      387.70      383.11     17.25 o
  -1  -6  11      378.68      387.12     20.07 o
   0  -6  11      317.15      295.87     16.87 o
   1  -6  11      659.56      658.18     22.30 o
   2  -6  11     1084.85     1106.44     41.47 o
   3  -6  11     1061.68      958.37     95.88 o
   4  -6  11      109.79       95.72     14.41 o
   5  -6  11      135.43      139.48     16.41 o
  -9  -5  11      577.54      444.06     48.91 o
  -8  -5  11      205.88      185.76     18.45 o
  -7  -5  11      177.27      152.90     19.69 o
  -6  -5  11      113.59      101.46     12.61 o
  -5  -5  11      107.00      114.83     14.95 o
  -4  -5  11      219.45      230.62     16.00 o
  -3  -5  11      675.40      678.71     23.59 o
  -2  -5  11     2077.07     2113.54     50.01 o
  -1  -5  11     1164.31     1221.22     33.17 o
   0  -5  11     1539.74     1545.52     37.39 o
   1  -5  11      211.35      209.88     22.68 o
   2  -5  11        0.79        3.89      7.24 o
   3  -5  11      235.08      260.13     33.31 o
   4  -5  11      332.90      339.34     21.24 o
   5  -5  11      428.23      440.61     24.96 o
   6  -5  11      569.99      626.60     36.41 o
 -10  -4  11       19.88       17.68      7.18 o
  -9  -4  11      113.29      117.35     17.44 o
  -8  -4  11     1065.18     1052.69     45.72 o
  -7  -4  11      874.84      838.95     32.60 o
  -6  -4  11      593.15      580.06     28.27 o
  -5  -4  11      499.49      487.59     33.29 o
  -4  -4  11      549.72      551.82     35.95 o
  -3  -4  11     1032.32     1091.33     37.68 o
  -2  -4  11      542.81      555.43     25.76 o
  -1  -4  11      195.04      200.85     18.14 o
   0  -4  11      229.62      204.03     13.52 o
   1  -4  11      173.21      159.45     11.01 o
   2  -4  11      813.45      868.60     25.52 o
   3  -4  11      807.38      827.60     23.79 o
   4  -4  11     1208.40     1175.67     30.57 o
   5  -4  11      291.89      273.88     34.43 o
   6  -4  11       81.16       93.81     12.41 o
   7  -4  11      101.82      121.22     14.97 o
 -10  -3  11      526.04      516.44     27.25 o
  -9  -3  11      930.43      911.47     22.78 o
  -8  -3  11      389.60      372.58     24.61 o
  -7  -3  11      793.68      775.03     40.93 o
  -6  -3  11      622.00      641.14     28.35 o
  -5  -3  11      387.44      414.61     22.45 o
  -4  -3  11      259.10      254.44     20.35 o
  -3  -3  11     1867.57     1792.55     42.77 o
  -2  -3  11     3244.52     3212.87     68.92 o
  -1  -3  11     3701.64     3709.63     74.72 o
   0  -3  11     1702.22     1696.20     45.98 o
   1  -3  11      962.38      966.49     32.10 o
   2  -3  11      612.74      571.45     19.52 o
   3  -3  11      812.09      753.58     22.77 o
   4  -3  11      856.20      865.67     28.72 o
   5  -3  11      625.78      643.35     39.57 o
   6  -3  11      647.87      671.08     21.95 o
   7  -3  11      348.47      372.50     18.01 o
 -10  -2  11      134.60      116.41     10.23 o
  -9  -2  11      210.37      218.56     17.38 o
  -8  -2  11       84.63       96.69     14.43 o
  -7  -2  11     1102.72     1129.33     44.64 o
  -6  -2  11     2760.74     2764.02     67.60 o
  -5  -2  11     2179.03     2220.12     52.33 o
  -4  -2  11      726.68      700.22     32.23 o
  -3  -2  11      802.39      790.89     31.49 o
  -2  -2  11      255.30      244.47     20.20 o
  -1  -2  11      133.83      156.95     16.78 o
   0  -2  11      549.49      559.54     27.33 o
   1  -2  11     2382.03     2430.66     49.16 o
   2  -2  11     1612.36     1647.02     41.20 o
   3  -2  11      841.79      854.73     24.44 o
   4  -2  11      703.54      694.03     19.58 o
   5  -2  11      147.19      136.71      8.96 o
   6  -2  11       45.51       47.14     14.61 o
   7  -2  11       48.16       53.22     10.92 o
   8  -2  11      466.32      504.89     36.50 o
 -11  -1  11      205.83      228.83     14.36 o
 -10  -1  11      687.23      662.78     19.28 o
  -9  -1  11      604.86      617.39     20.48 o
  -8  -1  11      535.69      533.87     21.63 o
  -7  -1  11       17.06       21.91     12.18 o
  -6  -1  11       10.15       17.86     16.01 o
  -5  -1  11      218.58      216.38     32.19 o
  -4  -1  11      950.15      919.15     35.18 o
  -3  -1  11     1510.29     1533.17     37.55 o
  -2  -1  11     4248.03     4223.59     84.64 o
  -1  -1  11     2075.10     1975.55     40.95 o
   0  -1  11     1812.43     1753.48     45.75 o
   1  -1  11      456.40      502.58     20.03 o
   2  -1  11      121.16      135.99     21.80 o
   3  -1  11      236.13      239.33     18.81 o
   4  -1  11     1258.26     1265.43     31.58 o
   5  -1  11     2012.65     1943.33     33.51 o
   6  -1  11     1174.92     1211.79     30.44 o
   7  -1  11      840.86      848.88     24.91 o
   8  -1  11      526.45      528.73     17.96 o
 -11   0  11      408.18      380.24     22.09 o
 -10   0  11        0.85       -0.31      6.09 o
  -9   0  11       56.65       87.04     14.11 o
  -8   0  11      647.17      646.25     20.94 o
  -7   0  11      651.46      601.92     21.05 o
  -6   0  11      751.23      748.22     28.16 o
  -5   0  11      757.70      798.64     33.43 o
  -4   0  11     1017.84     1047.82     31.30 o
  -3   0  11      588.69      561.25     26.14 o
  -2   0  11      195.53      206.33     19.24 o
  -1   0  11      107.83      131.21     14.53 o
   0   0  11     1045.42     1050.37     25.70 o
   1   0  11     1358.85     1419.64     39.24 o
   2   0  11     3043.15     2992.44     63.76 o
   3   0  11       36.31       42.75      9.63 o
   4   0  11     1401.40     1462.98     31.82 o
   5   0  11      886.53      910.42     31.14 o
   6   0  11      282.16      268.75     13.53 o
   7   0  11       73.79       84.54     10.01 o
   8   0  11      207.11      200.00     13.14 o
 -11   1  11      193.14      185.86     15.91 o
 -10   1  11      666.35      660.19     22.93 o
  -9   1  11      613.87      630.72     21.63 o
  -8   1  11      519.12      522.58     27.53 o
  -7   1  11       11.87       11.94     10.53 o
  -6   1  11       10.31       12.99     10.70 o
  -5   1  11      239.60      237.91     22.09 o
  -4   1  11      913.20      902.54     40.08 o
  -3   1  11     1469.14     1490.91     40.77 o
  -2   1  11     4122.18     4177.39     83.76 o
  -1   1  11     2042.68     1942.59     44.83 o
   0   1  11     1810.06     1757.45     41.02 o
   1   1  11      468.78      520.61     17.71 o
   2   1  11      125.27      108.75     13.79 o
   3   1  11      243.98      267.26     13.47 o
   4   1  11     1321.34     1328.54     32.60 o
   5   1  11     2032.77     1954.32     33.39 o
   6   1  11     1184.94     1186.42     25.53 o
   7   1  11      764.83      775.51     19.63 o
   8   1  11      500.48      504.66     25.52 o
 -10   2  11      136.08      113.85     15.28 o
  -9   2  11      214.68      190.50     20.49 o
  -8   2  11       91.86       92.17     13.67 o
  -7   2  11     1103.56     1128.70     29.93 o
  -6   2  11     2566.30     2642.81     57.46 o
  -5   2  11     2240.75     2305.32     39.14 o
  -4   2  11      742.24      738.83     19.05 o
  -3   2  11      766.40      756.47     33.62 o
  -2   2  11      259.52      282.77     19.25 o
  -1   2  11      129.31      144.22     14.08 o
   0   2  11      556.61      554.18     27.92 o
   1   2  11     2319.02     2327.49     46.15 o
   2   2  11     1520.22     1515.18     37.13 o
   3   2  11      857.44      845.72     23.05 o
   4   2  11      758.39      761.48     20.83 o
   5   2  11      135.23      135.38      7.71 o
   6   2  11       47.17       46.50      8.51 o
   7   2  11       56.82       56.71     18.08 o
   8   2  11      476.41      468.51     31.90 o
 -10   3  11      527.28      491.89     44.28 o
  -9   3  11      908.52      881.45     28.08 o
  -8   3  11      408.36      408.14     17.68 o
  -7   3  11      842.93      848.27     24.44 o
  -6   3  11      627.83      671.55     17.89 o
  -5   3  11      389.55      413.37     15.77 o
  -4   3  11      287.10      300.43     11.76 o
  -3   3  11     1862.38     1828.21     30.64 o
  -2   3  11     3191.73     3178.29     51.29 o
  -1   3  11     3703.22     3652.43     57.83 o
   0   3  11     1722.49     1675.90     40.26 o
   1   3  11      987.28      954.15     25.22 o
   2   3  11      596.12      569.44     22.27 o
   3   3  11      827.51      793.02     24.65 o
   4   3  11      770.31      810.04     30.40 o
   5   3  11      608.82      589.75     31.49 o
   6   3  11      602.25      596.46     23.39 o
   7   3  11      371.04      332.07     26.23 o
 -10   4  11       17.76        9.06     10.85 o
  -9   4  11      113.00      107.85     16.17 o
  -8   4  11     1078.71     1050.49     34.74 o
  -7   4  11      888.87      889.58     23.50 o
  -6   4  11      592.96      592.47     20.45 o
  -5   4  11      499.85      497.19     15.51 o
  -4   4  11      553.61      580.28     17.87 o
  -3   4  11     1038.82     1075.09     22.41 o
  -2   4  11      530.92      522.26     16.76 o
  -1   4  11      221.24      221.33     11.64 o
   0   4  11      282.56      266.42     13.05 o
   1   4  11      189.58      179.29     10.37 o
   2   4  11      799.77      789.01     17.93 o
   3   4  11      791.23      768.15     16.08 o
   4   4  11     1227.90     1067.14     29.06 o
   5   4  11      294.87      247.02     22.68 o
   6   4  11       79.26       45.36      9.92 o
  -9   5  11      535.36      497.58     50.68 o
  -8   5  11      197.75      162.51     22.42 o
  -7   5  11      168.82      148.84     14.95 o
  -6   5  11      107.49      106.17     10.59 o
  -5   5  11      106.48      100.89     13.47 o
  -4   5  11      180.06      180.46      9.59 o
  -3   5  11      686.43      675.40     15.76 o
  -2   5  11     2062.90     2132.55     37.53 o
  -1   5  11     1123.72     1172.06     24.13 o
   0   5  11     1614.00     1599.36     26.93 o
   1   5  11      254.21      244.18     11.32 o
   2   5  11        1.24        2.86      4.65 o
   3   5  11      226.07      177.20     23.57 o
   4   5  11      330.84      253.39     19.49 o
  -8   6  11      153.73      195.27     25.52 o
  -7   6  11      178.67      143.93     22.96 o
  -6   6  11      807.21      772.48     20.22 o
  -5   6  11      915.41      960.73     22.77 o
  -4   6  11      461.60      486.95     17.23 o
  -3   6  11      308.37      307.40     13.83 o
  -2   6  11      381.13      363.83     14.22 o
  -1   6  11      369.73      386.06     15.66 o
   0   6  11      339.60      326.87     12.19 o
   1   6  11      632.59      610.32     13.21 o
   2   6  11     1121.91     1020.96     24.99 o
   3   6  11     1111.49      914.71     29.77 o
  -7   7  11       80.29       67.34     32.96 o
  -6   7  11       15.28       23.39     25.16 o
  -5   7  11      139.60      127.49     10.21 o
  -4   7  11      445.71      438.77     16.89 o
  -3   7  11      365.85      381.08     13.75 o
  -2   7  11      541.86      542.31     16.58 o
  -1   7  11     1229.34     1199.59     31.31 o
   0   7  11      553.10      563.44     17.45 o
   1   7  11      232.48      203.72     11.40 o
  -4   8  11      160.96      120.95     33.85 o
  -3   8  11       81.89       80.81     24.10 o
  -2   8  11       83.93       69.11     13.82 o
  -1   8  11      151.40      146.01     21.62 o
  -4  -8  12       35.20       18.31     10.62 o
  -3  -8  12       10.46        2.88     10.41 o
  -2  -8  12      445.07      432.30     28.56 o
  -1  -8  12      518.31      492.58     42.88 o
   0  -8  12      462.37      396.82    140.16 o
   1  -8  12      330.36      357.59     42.18 o
  -6  -7  12      170.30      123.32     28.35 o
  -5  -7  12      556.65      514.16     27.44 o
  -4  -7  12      843.36      834.20     37.68 o
  -3  -7  12      541.72      557.77     24.84 o
  -2  -7  12      182.86      186.83     23.21 o
  -1  -7  12       80.31       70.97     11.38 o
   0  -7  12      195.79      171.23     26.23 o
   1  -7  12      329.17      250.64     80.10 o
   2  -7  12      333.84      325.42     23.85 o
   3  -7  12      993.70     1022.91     33.26 o
  -8  -6  12      420.70      443.00     47.14 o
  -7  -6  12      735.14      623.23     45.54 o
  -6  -6  12      246.11      219.89     24.09 o
  -5  -6  12      123.86      117.43     18.78 o
  -4  -6  12       69.64       62.40     20.91 o
  -3  -6  12      621.30      646.98     26.14 o
  -2  -6  12      557.08      608.77     32.48 o
  -1  -6  12      635.00      631.75     21.79 o
   0  -6  12      868.97      893.80     27.92 o
   1  -6  12      766.71      786.84     40.05 o
   2  -6  12      187.83      147.88     51.04 o
   3  -6  12      111.23      118.08     15.15 o
   4  -6  12       35.32       42.35     15.77 o
   5  -6  12      349.99      366.69     27.10 o
  -9  -5  12       35.82       46.15      8.86 o
  -8  -5  12        0.23        4.02     11.52 o
  -7  -5  12      141.48      132.85     13.12 o
  -6  -5  12      689.44      681.21     27.45 o
  -5  -5  12     1290.98     1328.54     37.92 o
  -4  -5  12     1004.44      996.63     30.73 o
  -3  -5  12     2000.11     2041.39     51.40 o
  -2  -5  12      118.41      125.79     16.65 o
  -1  -5  12       43.23       26.03     16.74 o
   0  -5  12      163.72      157.79     12.41 o
   1  -5  12      654.41      651.94     23.53 o
   2  -5  12      752.03      758.31     48.02 o
   3  -5  12      672.40      708.44     34.38 o
   4  -5  12      890.64      901.56     32.91 o
   5  -5  12      404.72      404.27     24.63 o
   6  -5  12      179.84      197.11     32.61 o
  -9  -4  12      429.30      424.05     18.91 o
  -8  -4  12      930.87      921.60     28.85 o
  -7  -4  12      391.53      397.59     21.92 o
  -6  -4  12      272.35      291.48     26.40 o
  -5  -4  12      128.73      109.91     17.89 o
  -4  -4  12       13.74       18.14     14.56 o
  -3  -4  12     1040.33     1036.27     36.79 o
  -2  -4  12     3545.70     3648.76     72.02 o
  -1  -4  12     2925.43     3027.00     72.42 o
   0  -4  12     2820.54     2909.92     66.96 o
   1  -4  12      375.19      357.61     21.11 o
   2  -4  12      145.68      137.72     13.53 o
   3  -4  12      117.29      102.22      9.25 o
   4  -4  12       30.42       32.96      9.76 o
   5  -4  12       85.97       55.06     17.18 o
   6  -4  12      657.31      654.80     28.01 o
 -10  -3  12       36.90       30.70      9.72 o
  -9  -3  12      379.95      320.04     16.54 o
  -8  -3  12      403.68      382.01     21.37 o
  -7  -3  12      513.77      522.72     28.91 o
  -6  -3  12      820.49      803.79     34.52 o
  -5  -3  12     1167.45     1139.11     34.63 o
  -4  -3  12     1239.65     1260.46     42.45 o
  -3  -3  12      399.42      431.95     28.88 o
  -2  -3  12      474.71      479.65     26.56 o
  -1  -3  12      306.89      297.64     20.91 o
   0  -3  12      104.73      101.29     12.23 o
   1  -3  12      680.30      690.30     20.95 o
   2  -3  12     1245.10     1262.38     32.20 o
   3  -3  12     2192.74     2239.80     52.28 o
   4  -3  12     2262.62     2323.56     62.20 o
   5  -3  12      492.74      485.68     49.08 o
   6  -3  12      479.89      513.44     28.93 o
   7  -3  12      134.90      167.65     16.48 o
 -10  -2  12      424.17      400.64     24.60 o
  -9  -2  12      324.98      327.80     16.79 o
  -8  -2  12      550.71      538.53     29.88 o
  -7  -2  12     1135.65     1146.24     44.12 o
  -6  -2  12     2124.22     2093.86     58.12 o
  -5  -2  12      154.35      169.59     31.24 o
  -4  -2  12       93.30       98.83     20.69 o
  -3  -2  12      925.97      946.47     35.99 o
  -2  -2  12     1410.50     1378.72     40.10 o
  -1  -2  12     2072.34     2049.19     60.07 o
   0  -2  12      888.09      910.14     25.52 o
   1  -2  12     1686.42     1736.46     37.39 o
   2  -2  12     2298.42     2357.30     46.84 o
   3  -2  12     1046.30     1005.73     25.38 o
   4  -2  12       44.57       41.39      8.59 o
   5  -2  12      211.22      188.86     12.71 o
   6  -2  12      440.39      457.71     20.83 o
   7  -2  12      800.89      803.52     24.06 o
 -11  -1  12      122.50      125.19     14.72 o
 -10  -1  12      195.72      197.47     19.31 o
  -9  -1  12       32.03       36.74     10.25 o
  -8  -1  12      195.96      188.26     12.26 o
  -7  -1  12      213.18      202.12     22.60 o
  -6  -1  12     1451.53     1457.91     40.37 o
  -5  -1  12      989.53     1041.66     50.50 o
  -4  -1  12     1334.51     1308.59     43.26 o
  -3  -1  12     1992.17     1982.10     53.02 o
  -2  -1  12      646.78      665.81     27.48 o
  -1  -1  12      447.48      456.47     24.09 o
   0  -1  12      289.97      345.93     27.29 o
   1  -1  12      394.95      408.29     18.73 o
   2  -1  12      934.63      919.52     28.15 o
   3  -1  12      314.87      338.47     17.46 o
   4  -1  12     1430.00     1458.56     36.24 o
   5  -1  12     1593.43     1606.17     35.71 o
   6  -1  12      144.10      148.73     19.99 o
   7  -1  12       12.42       17.07      7.92 o
 -11   0  12      287.46      285.13     16.77 o
 -10   0  12     1014.34      964.60     26.73 o
  -9   0  12      666.62      711.44     21.86 o
  -8   0  12      576.15      592.70     20.46 o
  -7   0  12      313.80      306.53     14.08 o
  -6   0  12      104.27      108.38     16.20 o
  -5   0  12      410.84      432.56     37.72 o
  -4   0  12        3.30        0.12     11.47 o
  -3   0  12      385.52      413.11     26.82 o
  -2   0  12     1433.35     1367.12     35.36 o
  -1   0  12      507.16      381.71     28.13 o
   0   0  12     1422.40     1351.62     31.88 o
   1   0  12     2823.35     2915.85     56.00 o
   2   0  12        1.95        0.78      7.47 o
   3   0  12     1582.20     1615.23     35.02 o
   4   0  12        0.06       10.74     12.60 o
   5   0  12      166.34      160.47     11.85 o
   6   0  12      533.21      552.27     21.50 o
   7   0  12      311.30      326.28     17.98 o
   8   0  12      850.24      909.39     51.04 o
 -11   1  12      144.42      138.67     17.85 o
 -10   1  12      205.85      194.64     16.92 o
  -9   1  12       35.42       28.00     11.38 o
  -8   1  12      185.38      181.73     12.53 o
  -7   1  12      189.33      186.99     13.25 o
  -6   1  12     1482.86     1506.95     32.70 o
  -5   1  12     1008.63     1029.07     37.24 o
  -4   1  12     1382.73     1338.84     35.82 o
  -3   1  12     2033.56     2049.86     51.61 o
  -2   1  12      644.37      646.22     28.45 o
  -1   1  12      433.67      450.25     19.27 o
   0   1  12      300.24      352.86     25.36 o
   1   1  12      454.42      487.99     20.35 o
   2   1  12      908.77      910.80     33.89 o
   3   1  12      259.10      271.31     17.19 o
   4   1  12     1394.61     1402.13     36.34 o
   5   1  12     1561.51     1541.65     38.65 o
   6   1  12      137.21      143.80      7.78 o
   7   1  12       13.92        8.51     17.72 o
 -10   2  12      418.07      381.20     22.09 o
  -9   2  12      328.21      331.75     15.39 o
  -8   2  12      571.19      598.29     25.46 o
  -7   2  12     1183.14     1225.07     29.29 o
  -6   2  12     2133.52     2170.93     48.64 o
  -5   2  12      138.50      142.59     17.92 o
  -4   2  12       92.58       99.74     11.63 o
  -3   2  12      943.87      964.81     33.34 o
  -2   2  12     1385.65     1353.06     33.54 o
  -1   2  12     2167.14     2130.71     49.48 o
   0   2  12      918.03      908.64     35.95 o
   1   2  12     1660.28     1676.52     37.89 o
   2   2  12     2248.54     2223.47     46.34 o
   3   2  12     1005.99      982.39     29.14 o
   4   2  12       49.99       37.87     11.27 o
   5   2  12      244.46      237.22      7.65 o
   6   2  12      434.34      425.98     31.54 o
   7   2  12      792.41      768.69     30.48 o
 -10   3  12       51.61       54.97     22.56 o
  -9   3  12      361.27      298.90     16.66 o
  -8   3  12      401.48      378.75     17.17 o
  -7   3  12      470.66      480.46     25.09 o
  -6   3  12      751.43      754.82     21.68 o
  -5   3  12     1197.30     1196.04     28.62 o
  -4   3  12     1212.36     1254.73     32.27 o
  -3   3  12      405.20      416.09     16.39 o
  -2   3  12      496.31      490.08     16.64 o
  -1   3  12      282.09      261.36     12.29 o
   0   3  12       94.19       89.04     11.98 o
   1   3  12      630.72      648.88     21.70 o
   2   3  12     1327.20     1316.49     31.19 o
   3   3  12     2202.60     2212.93     54.96 o
   4   3  12     2331.85     2261.16     56.26 o
   5   3  12      527.44      523.80     23.39 o
   6   3  12      488.42      491.20     31.19 o
   7   3  12      120.61      129.36     14.53 o
  -9   4  12      406.97      364.36     46.27 o
  -8   4  12      975.38      958.92     31.98 o
  -7   4  12      431.33      449.76     19.73 o
  -6   4  12      271.95      285.57     14.62 o
  -5   4  12      135.86      137.86     13.19 o
  -4   4  12       11.98       14.22      6.29 o
  -3   4  12     1084.21     1069.15     23.56 o
  -2   4  12     3452.79     3483.22     55.16 o
  -1   4  12     3001.38     3067.00     46.63 o
   0   4  12     2884.31     2901.20     45.65 o
   1   4  12      330.56      303.62     11.91 o
   2   4  12      114.66      116.18      9.34 o
   3   4  12      120.66      107.88      7.04 o
   4   4  12       33.68       41.44     13.11 o
   5   4  12       81.37       76.91     17.37 o
  -9   5  12       41.07       40.49     15.29 o
  -8   5  12        0.41        3.66      8.73 o
  -7   5  12      140.13      116.61     20.38 o
  -6   5  12      661.71      669.09     22.14 o
  -5   5  12     1317.67     1378.19     28.76 o
  -4   5  12      992.57     1029.44     23.12 o
  -3   5  12     2058.07     2052.16     39.08 o
  -2   5  12      124.07      126.58      9.67 o
  -1   5  12       50.74       50.16      9.07 o
   0   5  12      168.84      152.07     11.69 o
   1   5  12      678.70      633.08     25.09 o
   2   5  12      761.98      758.26     17.06 o
   3   5  12      714.05      665.44     69.64 o
  -8   6  12      430.39      468.57     29.36 o
  -7   6  12      706.88      641.64     62.78 o
  -6   6  12      236.13      210.74     11.67 o
  -5   6  12      114.94      110.64     14.24 o
  -4   6  12       77.20       77.09      9.48 o
  -3   6  12      614.01      609.51     17.08 o
  -2   6  12      546.52      577.40     17.37 o
  -1   6  12      617.56      597.29     15.80 o
   0   6  12      802.55      794.94     19.60 o
   1   6  12      784.92      750.29     22.30 o
   2   6  12      174.92      142.00     16.73 o
  -6   7  12      165.85      152.83     24.71 o
  -5   7  12      511.74      491.59     20.71 o
  -4   7  12      809.29      774.51     24.69 o
  -3   7  12      531.99      543.75     18.18 o
  -2   7  12      198.49      214.21     10.92 o
  -1   7  12       91.12       95.00      9.00 o
   0   7  12      190.77      171.10     11.34 o
   1   7  12      307.92      232.67      9.57 o
  -4   8  12       32.00       31.69      8.51 o
  -3   8  12       19.59       14.37      8.84 o
  -2   8  12      456.33      430.63     18.22 o
  -1   8  12      486.70      420.22     15.23 o
   0   8  12      438.92      352.63     20.20 o
  -2  -8  13      343.50      274.31     39.34 o
  -6  -7  13      201.81      156.53     20.69 o
  -5  -7  13       37.60       31.88     19.94 o
  -4  -7  13       84.35       67.65     22.85 o
  -3  -7  13       21.95       22.96     10.80 o
  -2  -7  13      277.12      304.25     27.29 o
  -1  -7  13      140.55      131.94     21.59 o
   0  -7  13      491.35      516.33     46.96 o
   1  -7  13      350.70      184.64     22.68 o
   2  -7  13      719.74      745.25     28.99 o
  -7  -6  13       36.79       20.20     14.82 o
  -6  -6  13      426.71      392.41     26.64 o
  -5  -6  13      282.01      286.17     28.60 o
  -4  -6  13      531.16      523.62     34.17 o
  -3  -6  13      375.93      394.79     20.52 o
  -2  -6  13      530.25      590.36     26.46 o
  -1  -6  13      216.29      237.72     23.88 o
   0  -6  13      713.14      734.93     32.33 o
   1  -6  13      130.55      117.84     21.97 o
   2  -6  13      251.28      243.83     25.16 o
   3  -6  13      628.38      610.50     30.22 o
   4  -6  13      771.14      857.62     31.08 o
  -8  -5  13      408.66      405.04     28.84 o
  -7  -5  13      472.89      478.48     27.92 o
  -6  -5  13      137.11      148.98     20.78 o
  -5  -5  13      230.04      234.53     23.21 o
  -4  -5  13      223.41      247.86     30.13 o
  -3  -5  13      209.00      223.37     27.85 o
  -2  -5  13      164.80      159.13     17.91 o
  -1  -5  13      470.15      499.86     20.55 o
   0  -5  13      648.34      658.40     26.23 o
   1  -5  13      821.91      848.33     28.15 o
   2  -5  13      631.53      552.18     97.82 o
   3  -5  13      475.11      527.70     46.43 o
   4  -5  13      196.68      212.12     17.41 o
   5  -5  13       32.93       35.76     13.17 o
  -9  -4  13      373.29      335.09     28.71 o
  -8  -4  13      382.69      354.06     25.29 o
  -7  -4  13       34.80       22.68     16.09 o
  -6  -4  13       49.48       43.06     14.23 o
  -5  -4  13      584.94      580.00     25.63 o
  -4  -4  13      603.76      638.65     31.32 o
  -3  -4  13     2327.30     2394.59     53.34 o
  -2  -4  13      727.68      729.52     29.44 o
  -1  -4  13      682.09      699.92     26.96 o
   0  -4  13      985.57     1003.89     27.55 o
   1  -4  13      278.71      289.61     15.24 o
   2  -4  13      325.06      296.48     28.53 o
   3  -4  13      560.15      525.56     56.00 o
   4  -4  13     1185.02      995.74     98.70 o
   5  -4  13      529.57      530.01     26.05 o
   6  -4  13      929.54      964.41     31.43 o
 -10  -3  13      102.91      102.87     11.86 o
  -9  -3  13      738.73      703.07     39.52 o
  -8  -3  13      438.41      427.90     28.09 o
  -7  -3  13      930.14      906.57     34.36 o
  -6  -3  13      647.74      620.62     39.87 o
  -5  -3  13      136.80      137.67     27.08 o
  -4  -3  13      148.67      157.08     35.09 o
  -3  -3  13       22.76       16.30     20.30 o
  -2  -3  13     1223.44     1263.63     40.49 o
  -1  -3  13      337.56      350.55     21.81 o
   0  -3  13      494.79      508.29     28.44 o
   1  -3  13     2308.47     2353.30     56.96 o
   2  -3  13     1387.16     1453.08     36.96 o
   3  -3  13      886.17      914.94     28.07 o
   4  -3  13      226.02      210.23     16.90 o
   5  -3  13       25.28       20.13      8.69 o
   6  -3  13      101.87      105.63     16.08 o
 -10  -2  13      455.95      490.43     20.78 o
  -9  -2  13      238.02      242.42     15.81 o
  -8  -2  13       29.03       31.15     12.29 o
  -7  -2  13       41.31       42.53     17.56 o
  -6  -2  13     1277.43     1250.39     42.21 o
  -5  -2  13      495.64      480.04     30.73 o
  -4  -2  13     1260.03     1226.33     44.39 o
  -3  -2  13     1024.39     1021.97     33.40 o
  -2  -2  13     1110.78     1085.01     46.12 o
  -1  -2  13     1340.91     1319.87     39.34 o
   0  -2  13      261.41      252.97     19.91 o
   1  -2  13       87.73       84.54     11.34 o
   2  -2  13     1226.17     1198.43     33.49 o
   3  -2  13     1453.10     1428.59     33.30 o
   4  -2  13     1425.96     1425.82     36.66 o
   5  -2  13     1222.05     1203.61     25.57 o
   6  -2  13      358.76      322.05     34.61 o
   7  -2  13      329.63      344.75     25.10 o
 -10  -1  13      104.52      122.89     11.60 o
  -9  -1  13      222.22      238.44     13.68 o
  -8  -1  13      499.36      512.46     20.98 o
  -7  -1  13      678.72      682.67     27.92 o
  -6  -1  13     1091.30     1065.88     54.23 o
  -5  -1  13      217.50      215.00     20.92 o
  -4  -1  13      177.45      201.08     23.51 o
  -3  -1  13      243.29      260.23     20.42 o
  -2  -1  13      538.25      550.01     36.10 o
  -1  -1  13     1083.81     1074.01     34.32 o
   0  -1  13     2094.78     2171.38     51.28 o
   1  -1  13     2011.52     2102.01     44.83 o
   2  -1  13      939.61      960.29     29.60 o
   3  -1  13     1218.37     1255.42     38.78 o
   4  -1  13       18.40       13.65      7.54 o
   5  -1  13      104.66       80.26     17.27 o
   6  -1  13      110.27      100.21      9.14 o
   7  -1  13      158.26      161.65     14.91 o
 -10   0  13      536.67      520.82     21.85 o
  -9   0  13      515.76      513.60     20.76 o
  -8   0  13      171.03      184.70     17.05 o
  -7   0  13      494.67      493.21     17.42 o
  -6   0  13        2.98        3.64     17.13 o
  -5   0  13      976.62      968.11     34.06 o
  -4   0  13     3031.05     2966.41     72.67 o
  -3   0  13     4837.00     4903.09     96.88 o
  -2   0  13     3308.29     3349.76     75.22 o
  -1   0  13     2878.80     2961.22     66.87 o
   0   0  13       18.22       17.01     16.37 o
   1   0  13      196.87      201.81     14.35 o
   2   0  13      735.90      714.62     30.80 o
   3   0  13     1675.00     1600.15     40.67 o
   4   0  13     2070.20     2131.16     49.10 o
   5   0  13     1110.70     1177.55     34.30 o
   6   0  13      396.45      393.13     19.19 o
   7   0  13      516.80      559.26     20.12 o
 -10   1  13      100.58      112.36     14.44 o
  -9   1  13      241.68      264.03     16.65 o
  -8   1  13      483.23      524.31     19.76 o
  -7   1  13      743.80      762.01     23.20 o
  -6   1  13     1134.29     1117.25     30.36 o
  -5   1  13      225.85      228.55     23.59 o
  -4   1  13      153.92      161.94     22.99 o
  -3   1  13      240.11      254.00     30.35 o
  -2   1  13      481.43      508.20     22.22 o
  -1   1  13     1121.73     1115.56     30.90 o
   0   1  13     2078.79     2156.35     63.09 o
   1   1  13     2019.32     2115.52     50.27 o
   2   1  13      997.45     1005.88     36.82 o
   3   1  13     1180.49     1198.99     33.47 o
   4   1  13       10.60        6.97      8.14 o
   5   1  13      102.44      114.01     18.04 o
   6   1  13      117.54      119.66     11.44 o
   7   1  13      144.06      153.10     18.08 o
 -10   2  13      454.93      463.50     32.84 o
  -9   2  13      227.87      215.63     22.23 o
  -8   2  13       21.62       24.69     10.15 o
  -7   2  13       42.50       28.75     11.68 o
  -6   2  13     1266.29     1274.81     30.11 o
  -5   2  13      515.88      491.23     18.74 o
  -4   2  13     1255.76     1248.77     34.86 o
  -3   2  13      981.27      990.37     30.40 o
  -2   2  13     1088.40     1070.60     34.39 o
  -1   2  13     1383.42     1372.01     46.40 o
   0   2  13      280.02      262.38     25.95 o
   1   2  13       85.15       85.18     12.50 o
   2   2  13     1153.37     1121.75     34.16 o
   3   2  13     1400.07     1372.72     42.85 o
   4   2  13     1427.00     1433.70     37.68 o
   5   2  13     1192.93     1189.14     35.35 o
   6   2  13      392.97      384.88     21.97 o
   7   2  13      350.75      345.19     32.61 o
 -10   3  13       97.96       83.95     13.20 o
  -9   3  13      800.06      788.00     28.43 o
  -8   3  13      473.94      466.36     19.86 o
  -7   3  13      875.64      918.27     25.53 o
  -6   3  13      717.77      738.79     24.44 o
  -5   3  13      103.69      104.85     12.39 o
  -4   3  13      165.53      173.35     13.11 o
  -3   3  13       21.04       14.39      9.92 o
  -2   3  13     1168.58     1170.50     25.35 o
  -1   3  13      381.80      401.48     18.48 o
   0   3  13      426.18      416.55     18.90 o
   1   3  13     2224.69     2152.03     46.24 o
   2   3  13     1455.26     1481.61     39.60 o
   3   3  13      886.87      912.07     30.14 o
   4   3  13      241.36      246.94     22.64 o
   5   3  13       24.01       30.35     11.90 o
   6   3  13       98.12       88.60     14.18 o
  -9   4  13      332.54      266.83     46.29 o
  -8   4  13      382.61      356.82     18.03 o
  -7   4  13       33.56       30.50     11.10 o
  -6   4  13       47.45       33.96     11.04 o
  -5   4  13      562.04      589.23     24.09 o
  -4   4  13      632.87      663.15     18.75 o
  -3   4  13     2284.43     2348.26     41.45 o
  -2   4  13      702.40      673.86     16.71 o
  -1   4  13      641.18      640.16     17.42 o
   0   4  13      977.58      975.70     20.95 o
   1   4  13      282.70      279.54     12.19 o
   2   4  13      304.73      269.75     11.50 o
   3   4  13      507.89      501.55     17.64 o
   4   4  13     1211.53     1081.83     78.86 o
   5   4  13      532.37      405.44     32.25 o
  -8   5  13      442.21      419.86     35.27 o
  -7   5  13      481.41      472.70     18.43 o
  -6   5  13      137.25      132.36     13.80 o
  -5   5  13      207.66      212.88     13.26 o
  -4   5  13      205.62      209.89     12.52 o
  -3   5  13      208.15      224.06     11.01 o
  -2   5  13      141.43      132.31     10.64 o
  -1   5  13      425.80      436.68     14.55 o
   0   5  13      653.73      632.56     15.54 o
   1   5  13      836.51      816.71     24.35 o
   2   5  13      610.17      604.08     20.76 o
   3   5  13      480.83      443.89     75.14 o
  -7   6  13       33.94       25.88      9.74 o
  -6   6  13      408.96      386.60     21.57 o
  -5   6  13      257.51      255.41     14.02 o
  -4   6  13      539.30      550.04     17.38 o
  -3   6  13      419.52      409.13     14.65 o
  -2   6  13      551.40      588.04     15.46 o
  -1   6  13      203.51      211.34     10.69 o
   0   6  13      713.00      684.53     20.42 o
   1   6  13      131.32       96.29      7.66 o
   2   6  13      278.42      237.63     47.67 o
  -6   7  13      218.70      183.91     33.50 o
  -5   7  13       37.23       53.48     15.53 o
  -4   7  13       95.77      109.85     14.47 o
  -3   7  13       21.92       18.88      8.77 o
  -2   7  13      291.31      285.28     14.19 o
  -1   7  13      184.32      166.61     10.79 o
   0   7  13      469.37      459.44     26.26 o
   1   7  13      372.70      199.56     62.55 o
  -5  -7  14        9.72        6.65     16.95 o
  -4  -7  14      293.48      288.01     20.34 o
  -3  -7  14     1053.40     1101.01     49.44 o
  -2  -7  14      881.70      941.85     37.04 o
  -1  -7  14      803.35      789.15     86.12 o
   0  -7  14      376.19      287.91     70.53 o
   1  -7  14       48.06       28.83     18.78 o
  -7  -6  14      498.81      470.11     25.24 o
  -6  -6  14      284.60      255.58     25.16 o
  -5  -6  14      406.34      373.42     33.49 o
  -4  -6  14      391.27      392.66     22.05 o
  -3  -6  14      304.91      281.23     24.00 o
  -2  -6  14       32.82       36.43     11.77 o
  -1  -6  14       75.63       76.87     16.48 o
   0  -6  14      863.57      886.15     32.61 o
   1  -6  14      985.59      915.07    169.04 o
   2  -6  14      946.25      949.80     63.09 o
   3  -6  14      232.95      247.15     19.91 o
  -8  -5  14      270.50      226.16     17.47 o
  -7  -5  14       55.88       58.28     23.92 o
  -6  -5  14       53.20       45.05     18.04 o
  -5  -5  14       29.75       37.82     22.08 o
  -4  -5  14      336.12      314.02     21.27 o
  -3  -5  14      511.33      557.91     29.63 o
  -2  -5  14      655.00      687.28     37.45 o
  -1  -5  14      533.73      564.76     26.15 o
   0  -5  14      570.28      624.07     26.53 o
   1  -5  14      305.57      256.21     43.24 o
   2  -5  14        4.58        1.30     10.08 o
   3  -5  14      112.03       98.09     15.95 o
   4  -5  14      183.52      193.87     18.21 o
  -9  -4  14       18.64        2.81     16.12 o
  -8  -4  14       32.62       25.88     13.57 o
  -7  -4  14      316.34      311.51     25.94 o
  -6  -4  14      366.44      374.74     28.34 o
  -5  -4  14      588.70      607.29     26.88 o
  -4  -4  14      810.23      831.25     44.54 o
  -3  -4  14        8.75       13.05     13.86 o
  -2  -4  14      373.97      384.48     53.16 o
  -1  -4  14      379.02      406.18     22.52 o
   0  -4  14      214.13      186.85     27.29 o
   1  -4  14     1137.00     1173.77     40.40 o
   2  -4  14      866.30      978.79     30.81 o
   3  -4  14     1073.12     1051.31     35.59 o
   4  -4  14      377.77      355.38     71.41 o
   5  -4  14       65.29       61.25     12.80 o
  -9  -3  14      643.02      621.90     69.11 o
  -8  -3  14      561.08      496.43     30.55 o
  -7  -3  14       83.57       91.85     21.37 o
  -6  -3  14       31.41       24.52     14.81 o
  -5  -3  14       37.53       28.32     17.77 o
  -4  -3  14      424.70      441.11     24.17 o
  -3  -3  14      559.68      573.12     34.38 o
  -2  -3  14     1293.21     1305.73     41.64 o
  -1  -3  14      444.37      453.33     24.86 o
   0  -3  14      438.78      454.73     20.56 o
   1  -3  14      450.49      435.78     20.38 o
   2  -3  14      142.88      106.14     18.28 o
   3  -3  14      182.51      178.83     17.29 o
   4  -3  14      317.85      297.51     23.12 o
   5  -3  14      133.15      131.87     18.71 o
   6  -3  14     1111.09     1188.25     38.25 o
 -10  -2  14       23.28       18.70     10.42 o
  -9  -2  14       81.92       87.20     10.83 o
  -8  -2  14      156.77      171.53     28.31 o
  -7  -2  14      512.77      535.28     30.30 o
  -6  -2  14      680.61      681.14     35.59 o
  -5  -2  14      760.12      761.11     29.31 o
  -4  -2  14      828.21      818.40     36.65 o
  -3  -2  14     1339.38     1378.10     39.26 o
  -2  -2  14      290.57      283.29     20.00 o
  -1  -2  14      191.12      201.78     26.52 o
   0  -2  14     1945.07     2006.59     50.16 o
   1  -2  14     2814.29     2885.40     69.28 o
   2  -2  14     2556.87     2706.91     55.94 o
   3  -2  14      630.26      654.48     24.98 o
   4  -2  14      477.16      479.66     46.96 o
   5  -2  14      119.73      115.88     17.60 o
   6  -2  14       22.99       25.41      7.69 o
 -10  -1  14      322.74      324.97     20.10 o
  -9  -1  14      474.42      477.10     24.96 o
  -8  -1  14      226.61      236.54     20.18 o
  -7  -1  14      730.30      728.83     33.51 o
  -6  -1  14       28.61       27.44     16.96 o
  -5  -1  14       51.82       48.77     15.01 o
  -4  -1  14      446.82      441.87     39.86 o
  -3  -1  14     1353.75     1385.72     46.63 o
  -2  -1  14     1057.85     1053.76     33.29 o
  -1  -1  14     2045.84     2076.98     56.88 o
   0  -1  14     1237.50     1211.26     44.46 o
   1  -1  14       79.24       71.33     13.09 o
   2  -1  14      114.54      115.13     12.13 o
   3  -1  14      116.05      128.80     15.29 o
   4  -1  14      209.02      189.58     16.17 o
   5  -1  14      855.11      867.47     32.78 o
   6  -1  14      452.42      434.41     14.67 o
 -10   0  14        0.51        7.92     11.05 o
  -9   0  14      262.15      268.91     19.64 o
  -8   0  14      749.35      729.00     28.09 o
  -7   0  14      974.04      920.15     46.91 o
  -6   0  14      692.09      727.27     28.94 o
  -5   0  14     1112.87     1153.48     36.02 o
  -4   0  14      976.48     1018.64     50.78 o
  -3   0  14       52.57       69.04     15.79 o
  -2   0  14        1.31        8.20     11.08 o
  -1   0  14      166.65      159.50     18.35 o
   0   0  14      868.80      879.80     38.74 o
   1   0  14      856.58      922.83     30.30 o
   2   0  14       23.46       28.29     12.51 o
   3   0  14     5242.01     5223.04    100.74 o
   4   0  14      770.47      803.66     34.34 o
   5   0  14      298.40      278.60     16.15 o
   6   0  14      161.99      156.91     10.09 o
   7   0  14        7.46       10.15      6.74 o
 -10   1  14      315.87      312.95     25.67 o
  -9   1  14      454.84      452.09     23.74 o
  -8   1  14      223.70      244.63     19.72 o
  -7   1  14      704.32      731.25     27.40 o
  -6   1  14       30.07       31.31      9.37 o
  -5   1  14       50.97       51.55     14.12 o
  -4   1  14      465.64      468.71     27.26 o
  -3   1  14     1290.43     1331.43     42.85 o
  -2   1  14     1012.62     1045.05     32.09 o
  -1   1  14     2065.81     2119.42     54.12 o
   0   1  14     1302.06     1297.04     39.67 o
   1   1  14       94.51       88.40     12.58 o
   2   1  14      118.77      139.70     16.26 o
   3   1  14      102.66      114.57     20.64 o
   4   1  14      252.79      247.26     17.71 o
   5   1  14      864.24      899.59     35.95 o
   6   1  14      475.53      471.17     16.86 o
 -10   2  14       22.08       25.55     10.03 o
  -9   2  14       81.09       88.03     13.63 o
  -8   2  14      139.13      154.19     17.54 o
  -7   2  14      524.77      542.72     19.08 o
  -6   2  14      725.61      770.73     24.29 o
  -5   2  14      674.02      698.87     21.67 o
  -4   2  14      846.09      877.77     28.91 o
  -3   2  14     1325.86     1410.36     42.40 o
  -2   2  14      288.34      290.55     28.63 o
  -1   2  14      171.69      182.17     25.48 o
   0   2  14     1968.63     2008.32     50.54 o
   1   2  14     2873.45     2919.82     66.24 o
   2   2  14     2574.55     2696.28     61.91 o
   3   2  14      589.78      641.66     25.74 o
   4   2  14      491.95      507.92     22.85 o
   5   2  14      106.14       95.69     15.64 o
   6   2  14       21.37        8.51     20.91 o
  -9   3  14      665.91      651.64     29.43 o
  -8   3  14      519.73      473.76     21.12 o
  -7   3  14       92.32       97.31     13.02 o
  -6   3  14       30.49       20.86      8.54 o
  -5   3  14       47.42       37.45     10.18 o
  -4   3  14      470.36      499.15     15.95 o
  -3   3  14      606.88      619.06     19.12 o
  -2   3  14     1394.82     1386.27     26.85 o
  -1   3  14      442.35      442.45     19.75 o
   0   3  14      361.87      365.12     18.62 o
   1   3  14      396.52      376.57     18.86 o
   2   3  14      148.16      124.32     16.31 o
   3   3  14      187.60      187.19     18.16 o
   4   3  14      312.45      288.83     16.55 o
   5   3  14      157.10      155.63     17.19 o
   6   3  14     1125.48     1054.34     53.16 o
  -9   4  14       16.75       34.02     14.67 o
  -8   4  14       47.79       51.97     11.70 o
  -7   4  14      303.56      309.20     16.94 o
  -6   4  14      364.16      381.51     17.60 o
  -5   4  14      602.90      625.46     20.28 o
  -4   4  14      796.30      855.68     28.18 o
  -3   4  14        5.75       13.21      7.20 o
  -2   4  14      380.59      403.67     16.92 o
  -1   4  14      361.30      386.63     16.10 o
   0   4  14      245.06      222.93     11.51 o
   1   4  14     1168.47     1073.15     20.92 o
   2   4  14      829.12      842.53     25.59 o
   3   4  14     1088.80      957.87     65.34 o
   4   4  14      365.13      373.41     24.45 o
   5   4  14       59.39       25.87     20.20 o
  -8   5  14      274.81      235.58     33.94 o
  -7   5  14       54.52       47.05     10.33 o
  -6   5  14       56.28       50.52     10.72 o
  -5   5  14       37.13       38.91     13.65 o
  -4   5  14      393.89      388.15     15.63 o
  -3   5  14      486.92      503.69     15.37 o
  -2   5  14      667.52      656.94     20.56 o
  -1   5  14      541.20      533.68     20.25 o
   0   5  14      560.72      578.80     16.38 o
   1   5  14      328.86      315.20     12.56 o
   2   5  14        5.40        5.74      5.25 o
   3   5  14      112.14      102.01     32.61 o
  -7   6  14      503.97      478.15     62.38 o
  -6   6  14      291.61      285.23     16.10 o
  -5   6  14      363.68      347.29     16.14 o
  -4   6  14      390.55      391.07     16.25 o
  -3   6  14      317.35      297.91     18.45 o
  -2   6  14       30.70       28.24     10.08 o
  -1   6  14       68.53       63.61     10.20 o
   0   6  14      820.03      788.12     31.76 o
   1   6  14      937.76      873.05     74.30 o
   2   6  14      915.19      936.68     45.01 o
  -5   7  14        7.70        6.03      6.61 o
  -4   7  14      311.45      305.00     16.59 o
  -3   7  14     1065.75     1082.33     24.35 o
  -2   7  14      935.96      944.79     28.02 o
  -1   7  14      792.00      738.24     21.80 o
   0   7  14      408.11      303.06     41.76 o
   1   7  14       61.24       40.59     22.51 o
  -4  -7  15      328.27      323.26     24.63 o
  -3  -7  15      294.52      285.62     31.32 o
  -2  -7  15      428.38      469.26     47.31 o
  -1  -7  15      116.28       90.28     19.14 o
   0  -7  15       85.41       58.88     18.25 o
  -6  -6  15      416.91      372.47     29.24 o
  -5  -6  15       35.61       26.50     18.52 o
  -4  -6  15       13.47        4.97     11.33 o
  -3  -6  15      271.45      292.03     31.54 o
  -2  -6  15      819.18      840.61     34.47 o
  -1  -6  15      856.31      828.47     64.50 o
   0  -6  15      406.27      379.18     62.20 o
   1  -6  15      562.89      482.28     76.55 o
   2  -6  15      185.41      118.63     31.01 o
  -7  -5  15       53.34       53.91     14.53 o
  -6  -5  15      350.04      326.85     33.70 o
  -5  -5  15     1091.60     1092.50     45.36 o
  -4  -5  15     1174.27     1203.88     37.79 o
  -3  -5  15      334.68      343.28     21.62 o
  -2  -5  15      480.60      498.89     27.98 o
  -1  -5  15       17.01       19.59     16.17 o
   0  -5  15      196.46      176.36     39.52 o
   1  -5  15      157.09      150.65     32.96 o
   2  -5  15      513.73      434.30     73.90 o
   3  -5  15      514.05      576.96     53.16 o
   4  -5  15      567.88      566.74     30.82 o
  -8  -4  15      789.47      747.40     36.41 o
  -7  -4  15      365.65      414.61     49.79 o
  -6  -4  15       75.41       64.86     20.77 o
  -5  -4  15      190.79      177.83     23.11 o
  -4  -4  15      107.53      132.31     22.15 o
  -3  -4  15      546.16      575.49     25.56 o
  -2  -4  15      460.65      495.01     28.06 o
  -1  -4  15      801.11      874.19     33.51 o
   0  -4  15      598.58      648.67     25.00 o
   1  -4  15      576.51      644.36     23.97 o
   2  -4  15      967.94      986.82     37.73 o
   3  -4  15      105.19      101.34     18.43 o
   4  -4  15       27.11       27.53     13.64 o
   5  -4  15      488.86      552.48     28.86 o
  -9  -3  15      170.87      143.70     24.57 o
  -8  -3  15      257.81      224.22     21.72 o
  -7  -3  15      456.55      437.86     30.68 o
  -6  -3  15      292.95      328.14     38.28 o
  -5  -3  15     1026.07     1009.82     45.19 o
  -4  -3  15     2385.91     2468.31     58.89 o
  -3  -3  15     1643.00     1707.52     60.61 o
  -2  -3  15      849.65      862.27     33.86 o
  -1  -3  15      350.21      337.48     22.59 o
   0  -3  15      250.99      242.42     25.57 o
   1  -3  15      414.43      402.33     27.60 o
   2  -3  15      491.38      496.42     31.54 o
   3  -3  15      712.87      761.91     34.87 o
   4  -3  15      897.09      815.17     67.87 o
   5  -3  15      541.23      525.14     49.39 o
  -9  -2  15      360.13      309.83     19.19 o
  -8  -2  15      622.62      586.84     33.35 o
  -7  -2  15      524.02      500.87     29.98 o
  -6  -2  15      185.65      193.99     24.91 o
  -5  -2  15        8.53        7.87     13.81 o
  -4  -2  15       51.30       45.31     24.86 o
  -3  -2  15      786.43      799.84     44.39 o
  -2  -2  15      554.77      567.43     29.89 o
  -1  -2  15      722.74      766.96     26.97 o
   0  -2  15     1203.87     1273.09     39.23 o
   1  -2  15      304.10      314.21     17.53 o
   2  -2  15      198.27      198.75     31.19 o
   3  -2  15       31.63       33.10      9.66 o
   4  -2  15       36.71       34.95     15.03 o
   5  -2  15      168.03      139.13     35.62 o
   6  -2  15      663.94      604.80     82.91 o
 -10  -1  15       62.09       59.28     16.51 o
  -9  -1  15        0.60        7.84      9.91 o
  -8  -1  15       48.94       18.08     11.44 o
  -7  -1  15      171.00      164.38     24.46 o
  -6  -1  15      467.75      482.79     30.43 o
  -5  -1  15      896.92      921.72     38.93 o
  -4  -1  15      941.02      911.39     37.97 o
  -3  -1  15      444.09      412.88     23.58 o
  -2  -1  15      243.09      255.49     24.72 o
  -1  -1  15       71.10       66.13     18.06 o
   0  -1  15       85.49       90.53     12.98 o
   1  -1  15      646.77      649.02     29.59 o
   2  -1  15      478.35      478.13     20.26 o
   3  -1  15     1266.64     1304.22     43.98 o
   4  -1  15      752.40      768.31     25.72 o
   5  -1  15      502.07      506.39     38.45 o
   6  -1  15      222.29      204.61     12.45 o
 -10   0  15      384.03      386.83     18.58 o
  -9   0  15      308.97      310.87     18.54 o
  -8   0  15      766.47      806.29     28.53 o
  -7   0  15      546.31      570.79     27.65 o
  -6   0  15       13.31        5.54     14.44 o
  -5   0  15        6.82       -0.43     16.24 o
  -4   0  15      450.31      448.04     28.47 o
  -3   0  15      102.86      103.87     16.83 o
  -2   0  15     1120.15     1176.38     41.33 o
  -1   0  15      511.69      517.60     28.52 o
   0   0  15      698.03      690.60     24.86 o
   1   0  15       26.06       31.11     10.49 o
   2   0  15     1078.52     1135.53     36.06 o
   3   0  15      142.71      102.19     15.28 o
   4   0  15       61.59       69.53     14.72 o
   5   0  15      903.88      861.31     43.77 o
   6   0  15     1120.26     1126.33     26.21 o
 -10   1  15       65.17       59.12     12.24 o
  -9   1  15        0.68        0.93      8.81 o
  -8   1  15       52.41       70.50     11.87 o
  -7   1  15      197.19      209.14     17.05 o
  -6   1  15      441.34      469.07     27.82 o
  -5   1  15      907.25      952.77     46.82 o
  -4   1  15      924.55      944.04     45.22 o
  -3   1  15      448.77      435.12     27.95 o
  -2   1  15      272.94      265.14     24.39 o
  -1   1  15       63.58       64.03     17.89 o
   0   1  15       89.40       80.77     13.31 o
   1   1  15      735.09      712.43     24.60 o
   2   1  15      486.25      501.46     30.91 o
   3   1  15     1273.06     1303.41     45.01 o
   4   1  15      717.21      746.71     25.43 o
   5   1  15      475.33      461.18     29.59 o
   6   1  15      210.81      201.62     33.67 o
  -9   2  15      354.61      368.33     19.19 o
  -8   2  15      595.76      590.57     23.71 o
  -7   2  15      537.32      543.65     25.06 o
  -6   2  15      195.35      222.62     15.41 o
  -5   2  15        6.04        4.62      7.84 o
  -4   2  15       47.45       42.07     22.01 o
  -3   2  15      832.51      863.41     41.37 o
  -2   2  15      605.29      621.22     38.63 o
  -1   2  15      725.56      737.71     29.50 o
   0   2  15     1200.72     1288.80     39.29 o
   1   2  15      310.36      295.26     21.56 o
   2   2  15      238.23      229.46     16.60 o
   3   2  15       35.51       34.19     13.36 o
   4   2  15       32.28       18.43     17.04 o
   5   2  15      186.47      166.07     17.08 o
   6   2  15      655.21      635.09     32.61 o
  -9   3  15      179.94      157.64     15.61 o
  -8   3  15      258.24      210.63     22.89 o
  -7   3  15      456.31      473.56     23.19 o
  -6   3  15      312.52      348.28     20.94 o
  -5   3  15     1047.43     1089.40     28.27 o
  -4   3  15     2355.72     2487.28     44.53 o
  -3   3  15     1686.98     1753.96     33.33 o
  -2   3  15      881.25      856.86     20.95 o
  -1   3  15      363.95      355.75     18.90 o
   0   3  15      269.91      253.20     17.41 o
   1   3  15      433.86      419.82     20.14 o
   2   3  15      524.85      573.91     26.48 o
   3   3  15      753.25      771.82     26.14 o
   4   3  15      893.50      868.60     32.33 o
   5   3  15      570.05      567.30     23.33 o
  -8   4  15      731.50      678.53     28.44 o
  -7   4  15      394.50      426.85     21.68 o
  -6   4  15       74.69       90.19     12.34 o
  -5   4  15      197.00      202.30     12.77 o
  -4   4  15      110.06      122.29     14.92 o
  -3   4  15      535.18      511.20     17.60 o
  -2   4  15      502.37      490.92     19.01 o
  -1   4  15      724.02      722.08     19.19 o
   0   4  15      642.34      644.42     16.21 o
   1   4  15      619.12      599.01     22.99 o
   2   4  15      968.88      873.34     36.65 o
   3   4  15      110.96       96.97      8.26 o
   4   4  15       28.77       20.63     13.57 o
   5   4  15      517.82      387.36     27.64 o
  -7   5  15       59.26       61.37     13.43 o
  -6   5  15      332.67      337.00     18.55 o
  -5   5  15     1086.66     1128.00     36.07 o
  -4   5  15     1173.63     1224.23     28.96 o
  -3   5  15      317.25      332.58     17.20 o
  -2   5  15      491.72      495.53     18.86 o
  -1   5  15       14.40        8.07      9.21 o
   0   5  15      206.47      175.87     12.44 o
   1   5  15      175.53      163.23     16.34 o
   2   5  15      492.66      437.62     23.74 o
   3   5  15      514.97      401.97     93.03 o
  -6   6  15      400.72      387.36     36.84 o
  -5   6  15       38.83       40.33     11.24 o
  -4   6  15       10.84       11.18     11.07 o
  -3   6  15      257.55      269.66     16.19 o
  -2   6  15      794.41      798.90     21.55 o
  -1   6  15      868.79      862.18     23.48 o
   0   6  15      398.43      339.65     17.15 o
   1   6  15      572.78      542.58     66.45 o
   2   6  15      193.99      145.38     63.44 o
  -4   7  15      304.71      283.44     19.19 o
  -3   7  15      292.72      259.71     14.24 o
  -2   7  15      388.86      394.91     17.38 o
  -1   7  15      113.11      108.33     10.16 o
   0   7  15       80.74       56.72     17.21 o
  -5  -6  16      456.28      417.17     38.65 o
  -4  -6  16      254.92      260.22     25.26 o
  -3  -6  16      208.27      209.94     23.45 o
  -2  -6  16      107.17      115.58     27.11 o
  -1  -6  16      102.93       96.06     23.84 o
   0  -6  16       20.84       18.17     12.52 o
   1  -6  16       69.56       51.13     11.35 o
  -7  -5  16      547.44      502.59     33.32 o
  -6  -5  16      343.22      350.49     23.48 o
  -5  -5  16      196.81      170.95     25.36 o
  -4  -5  16       79.67       70.53     28.01 o
  -3  -5  16      113.39      106.77     26.05 o
  -2  -5  16        8.51       13.40     14.15 o
  -1  -5  16      243.29      241.19     19.28 o
   0  -5  16      826.97      883.37     34.11 o
   1  -5  16      823.55      732.02    102.96 o
   2  -5  16      732.37      753.45     62.73 o
   3  -5  16      198.54      211.93     28.71 o
  -8  -4  16        7.13        5.63     18.42 o
  -7  -4  16       59.74       39.65     15.41 o
  -6  -4  16       67.47       52.47     27.51 o
  -5  -4  16      574.79      578.37     48.73 o
  -4  -4  16     1288.36     1321.47     47.68 o
  -3  -4  16      312.82      340.62     27.95 o
  -2  -4  16     1089.43     1129.42     36.33 o
  -1  -4  16      510.06      531.43     29.42 o
   0  -4  16        1.72       -2.21     12.59 o
   1  -4  16      127.26       91.53     21.25 o
   2  -4  16      313.86      288.34     56.88 o
   3  -4  16      220.57      143.92     58.12 o
   4  -4  16      721.50      596.55    194.39 o
  -9  -3  16      283.63      275.25     25.69 o
  -8  -3  16      706.36      646.75     53.87 o
  -7  -3  16      269.03      294.68     25.42 o
  -6  -3  16      359.36      335.24     23.56 o
  -5  -3  16      444.08      451.07     40.70 o
  -4  -3  16      160.04      174.27     24.36 o
  -3  -3  16      145.31      160.62     23.33 o
  -2  -3  16        1.95        1.94     13.03 o
  -1  -3  16     1001.00     1090.80     46.12 o
   0  -3  16     1352.52     1415.44     38.80 o
   1  -3  16      786.30      862.78     33.05 o
   2  -3  16     1231.27     1325.30     46.32 o
   3  -3  16      130.71      127.35     45.19 o
   4  -3  16       79.63       48.38     24.28 o
   5  -3  16       10.32       14.14      9.25 o
  -9  -2  16      104.87       98.02     28.96 o
  -8  -2  16       62.70       74.22     25.87 o
  -7  -2  16       98.14       90.32     22.36 o
  -6  -2  16      461.01      460.37     41.06 o
  -5  -2  16      946.50      882.90     38.99 o
  -4  -2  16     1247.78     1286.38     52.81 o
  -3  -2  16     1065.79     1092.67     45.01 o
  -2  -2  16      186.22      182.99     21.10 o
  -1  -2  16      494.22      501.32     28.05 o
   0  -2  16      358.68      378.42     30.68 o
   1  -2  16      224.29      197.83     23.21 o
   2  -2  16      102.46      113.61     21.80 o
   3  -2  16      416.68      374.23     33.31 o
   4  -2  16      324.98      292.12     27.11 o
   5  -2  16      595.87      562.01     48.91 o
  -9  -1  16       47.11       63.45     11.72 o
  -8  -1  16      616.74      636.12     35.84 o
  -7  -1  16      748.71      764.19     36.86 o
  -6  -1  16      656.66      643.19     33.49 o
  -5  -1  16      614.54      565.12     33.73 o
  -4  -1  16      236.34      236.16     24.03 o
  -3  -1  16      243.44      251.06     20.00 o
  -2  -1  16      367.45      402.87     22.19 o
  -1  -1  16      858.08      854.54     29.20 o
   0  -1  16     1779.97     1790.94     49.39 o
   1  -1  16     2084.40     2121.83     54.74 o
   2  -1  16     1710.27     1727.31     48.71 o
   3  -1  16      640.37      637.23     27.75 o
   4  -1  16        0.90        2.78      8.75 o
   5  -1  16       15.98       20.83     16.33 o
  -9   0  16        4.88       13.18     11.02 o
  -8   0  16      210.51      192.53     15.06 o
  -7   0  16       43.97       52.03     19.10 o
  -6   0  16      168.03      177.54     20.16 o
  -5   0  16      626.55      619.42     32.87 o
  -4   0  16      841.06      800.47     35.14 o
  -3   0  16     1004.24      990.50     39.61 o
  -2   0  16     1739.14     1860.54     47.27 o
  -1   0  16     1156.55     1179.01     34.73 o
   0   0  16       23.08       25.73     11.21 o
   1   0  16       11.93       11.62     12.82 o
   2   0  16     1051.85     1055.05     36.71 o
   3   0  16      852.58      936.71     33.85 o
   4   0  16      652.41      660.41     35.56 o
   5   0  16       56.13       45.22     11.81 o
  -9   1  16       44.32       56.40     12.21 o
  -8   1  16      645.75      687.18     23.13 o
  -7   1  16      731.53      774.19     28.69 o
  -6   1  16      650.76      689.27     35.47 o
  -5   1  16      619.95      653.52     33.15 o
  -4   1  16      230.82      230.98     22.66 o
  -3   1  16      246.92      248.52     19.14 o
  -2   1  16      356.12      370.26     21.30 o
  -1   1  16      835.40      816.35     35.62 o
   0   1  16     1808.11     1794.15     44.30 o
   1   1  16     1988.03     1993.50     64.15 o
   2   1  16     1699.23     1722.17     55.60 o
   3   1  16      636.64      608.82     24.53 o
   4   1  16        2.02        0.39      9.89 o
   5   1  16       15.81       16.57     10.65 o
  -9   2  16      110.14      105.51     14.84 o
  -8   2  16       70.22       64.39     15.01 o
  -7   2  16       98.58      114.18     17.34 o
  -6   2  16      457.42      492.25     28.80 o
  -5   2  16      894.64      894.19     26.27 o
  -4   2  16     1154.64     1225.76     42.16 o
  -3   2  16     1075.95     1124.28     38.80 o
  -2   2  16      203.78      217.82     19.94 o
  -1   2  16      448.86      444.98     30.13 o
   0   2  16      355.94      348.92     23.39 o
   1   2  16      231.64      216.10     17.54 o
   2   2  16      109.53      108.08     14.63 o
   3   2  16      378.14      389.27     30.10 o
   4   2  16      343.19      334.25     21.79 o
   5   2  16      591.20      615.92     36.48 o
  -9   3  16      255.05      247.61     20.49 o
  -8   3  16      666.35      609.54     22.29 o
  -7   3  16      293.43      304.25     21.41 o
  -6   3  16      341.39      340.08     18.11 o
  -5   3  16      423.74      450.94     21.33 o
  -4   3  16      141.77      158.38     19.57 o
  -3   3  16      151.30      163.80     12.51 o
  -2   3  16        0.32       -0.64      4.81 o
  -1   3  16      926.78      979.03     31.86 o
   0   3  16     1257.76     1282.10     36.57 o
   1   3  16      734.49      788.03     32.35 o
   2   3  16     1247.44     1210.88     40.44 o
   3   3  16      134.65      147.33     15.26 o
   4   3  16       74.31       58.93     16.00 o
   5   3  16       11.55        7.48     10.90 o
  -8   4  16        8.11        6.23      9.75 o
  -7   4  16       59.71       55.08     13.23 o
  -6   4  16       72.93       88.93     13.98 o
  -5   4  16      627.55      658.61     25.58 o
  -4   4  16     1204.83     1202.17     29.81 o
  -3   4  16      341.24      375.46     19.03 o
  -2   4  16     1071.63     1037.31     28.21 o
  -1   4  16      479.26      470.53     16.13 o
   0   4  16        0.86       -0.08      4.60 o
   1   4  16      121.73      104.38     11.73 o
   2   4  16      302.71      270.29     14.90 o
   3   4  16      211.81      201.27     16.66 o
   4   4  16      686.74      633.59    101.72 o
  -7   5  16      541.17      523.72     38.99 o
  -6   5  16      335.87      327.81     20.64 o
  -5   5  16      208.13      185.32     14.94 o
  -4   5  16       85.57       95.03     12.29 o
  -3   5  16      110.80      122.33     13.44 o
  -2   5  16       10.40       12.10      7.29 o
  -1   5  16      291.74      292.29     12.79 o
   0   5  16      843.87      826.27     32.37 o
   1   5  16      835.67      733.94     38.34 o
   2   5  16      751.99      699.18     70.71 o
   3   5  16      195.24      136.42     40.40 o
  -5   6  16      450.81      409.52     19.29 o
  -4   6  16      270.53      290.36     17.36 o
  -3   6  16      229.08      228.12     15.01 o
  -2   6  16      123.30      125.28     11.02 o
  -1   6  16      121.31      116.54      9.82 o
   0   6  16       16.73        5.50      8.90 o
   1   6  16       73.12       56.02     17.54 o
  -4  -6  17      523.72      508.36     45.90 o
  -3  -6  17      299.85      280.22     58.83 o
  -2  -6  17       10.35       18.80     12.06 o
  -1  -6  17       91.20      103.81     31.90 o
   0  -6  17      511.91      556.76     39.34 o
  -6  -5  17       55.87       45.40     16.00 o
  -5  -5  17       93.82       79.85     29.97 o
  -4  -5  17      365.68      370.83     30.62 o
  -3  -5  17      633.15      659.70     30.04 o
  -2  -5  17      439.31      451.78     25.18 o
  -1  -5  17      430.54      459.25     33.67 o
   0  -5  17      652.89      555.67     70.35 o
   1  -5  17      210.02      186.57     41.64 o
   2  -5  17        1.13        1.02      9.11 o
  -7  -4  17      240.32      239.13     25.25 o
  -6  -4  17      544.96      557.47     53.16 o
  -5  -4  17      603.54      623.32     30.50 o
  -4  -4  17      186.81      183.59     34.70 o
  -3  -4  17       28.03       42.81     23.38 o
  -2  -4  17       70.44       48.53     31.37 o
  -1  -4  17      385.38      421.34     26.97 o
   0  -4  17      744.54      734.93     33.14 o
   1  -4  17      548.06      518.44     67.87 o
   2  -4  17      644.84      465.91    155.75 o
   3  -4  17      256.46      177.13     70.53 o
  -8  -3  17      270.12      225.59     36.50 o
  -7  -3  17      114.82       95.13     19.85 o
  -6  -3  17       29.38       32.32     17.44 o
  -5  -3  17      159.28      151.68     25.01 o
  -4  -3  17      708.71      716.28     41.47 o
  -3  -3  17     1101.94     1172.57     38.78 o
  -2  -3  17      950.43      987.69     35.29 o
  -1  -3  17     1674.46     1824.38    104.02 o
   0  -3  17      768.48      839.76     35.71 o
   1  -3  17      125.82      121.49     33.31 o
   2  -3  17        5.43       15.90     13.02 o
   3  -3  17       37.95       44.44     12.93 o
   4  -3  17      586.71      633.32     42.88 o
  -9  -2  17       67.04       34.23     18.91 o
  -8  -2  17      226.25      220.28     22.31 o
  -7  -2  17      173.87      159.37     34.16 o
  -6  -2  17      308.74      303.13     37.57 o
  -5  -2  17      435.83      444.47     56.17 o
  -4  -2  17      441.98      455.28     32.21 o
  -3  -2  17      308.88      304.07     36.19 o
  -2  -2  17      101.81       97.75     27.70 o
  -1  -2  17      512.48      465.85     27.64 o
   0  -2  17      637.25      644.27     29.74 o
   1  -2  17      606.99      613.24     30.02 o
   2  -2  17      636.02      657.28     29.55 o
   3  -2  17      576.70      587.82     52.45 o
   4  -2  17      191.08      145.13     53.69 o
  -9  -1  17      326.41      314.51     21.92 o
  -8  -1  17      224.29      215.22     26.74 o
  -7  -1  17       35.91       36.58     15.90 o
  -6  -1  17        2.31        5.81     13.02 o
  -5  -1  17      280.23      246.86     35.97 o
  -4  -1  17      252.03      261.72     35.34 o
  -3  -1  17      515.35      513.67     30.05 o
  -2  -1  17     1244.88     1296.75     53.87 o
  -1  -1  17      985.64     1011.65     47.06 o
   0  -1  17       23.75       28.50     20.28 o
   1  -1  17      510.06      508.27     27.80 o
   2  -1  17        4.05        9.77     13.00 o
   3  -1  17       73.77       75.16     14.66 o
   4  -1  17       90.78       87.26     13.83 o
   5  -1  17      379.75      373.34     46.25 o
  -9   0  17      143.90      128.19     16.07 o
  -8   0  17       21.84       19.91     11.36 o
  -7   0  17      303.17      311.36     24.16 o
  -6   0  17      988.39     1051.09     54.47 o
  -5   0  17      742.97      790.18     48.09 o
  -4   0  17      115.19      122.02     21.65 o
  -3   0  17      806.09      798.26     31.76 o
  -2   0  17        1.38       -4.18     13.47 o
  -1   0  17      145.75      149.08     16.98 o
   0   0  17       60.86       69.63     22.59 o
   1   0  17      962.58     1002.26     44.27 o
   2   0  17      698.65      708.35     27.29 o
   3   0  17      428.60      430.05     25.53 o
   4   0  17      344.92      360.10     32.78 o
   5   0  17      235.12      198.42     20.91 o
  -9   1  17      319.38      301.20     26.64 o
  -8   1  17      207.97      190.88     19.84 o
  -7   1  17       34.97       33.29     12.46 o
  -6   1  17        2.26       14.09     21.88 o
  -5   1  17      264.31      255.22     35.05 o
  -4   1  17      243.02      260.43     21.71 o
  -3   1  17      496.91      494.59     25.38 o
  -2   1  17     1244.86     1313.76     38.74 o
  -1   1  17     1005.95     1016.81     37.62 o
   0   1  17       20.95       33.31     14.42 o
   1   1  17      508.53      532.47     36.01 o
   2   1  17        4.34       10.45     13.37 o
   3   1  17       68.72       77.22     16.07 o
   4   1  17       98.49      112.47     14.83 o
   5   1  17      337.90      333.57     24.63 o
  -9   2  17       72.22       64.24     16.34 o
  -8   2  17      220.57      230.18     16.43 o
  -7   2  17      181.59      201.38     16.95 o
  -6   2  17      365.06      398.68     23.54 o
  -5   2  17      449.24      470.72     22.74 o
  -4   2  17      417.26      442.36     37.21 o
  -3   2  17      330.56      333.00     24.85 o
  -2   2  17      102.48       98.04     17.86 o
  -1   2  17      530.94      515.50     38.28 o
   0   2  17      607.16      611.56     30.11 o
   1   2  17      585.45      604.37     26.04 o
   2   2  17      688.82      703.89     38.25 o
   3   2  17      573.50      593.45     29.29 o
   4   2  17      198.59      197.04     26.55 o
  -8   3  17      308.66      276.20     17.57 o
  -7   3  17       97.96       99.79     17.33 o
  -6   3  17       30.30       24.52     12.33 o
  -5   3  17      167.78      170.63     14.38 o
  -4   3  17      669.93      685.37     29.90 o
  -3   3  17     1121.16     1154.58     31.54 o
  -2   3  17      979.92      960.70     32.29 o
  -1   3  17     1661.57     1684.92     45.34 o
   0   3  17      792.70      835.80     29.91 o
   1   3  17      119.11      111.94     18.51 o
   2   3  17        5.48        6.79     10.88 o
   3   3  17       40.59       26.60     15.56 o
   4   3  17      613.52      578.57     26.51 o
  -7   4  17      252.29      259.59     23.27 o
  -6   4  17      582.35      616.49     24.52 o
  -5   4  17      587.95      635.83     26.60 o
  -4   4  17      216.12      218.88     14.83 o
  -3   4  17       18.80       17.88     11.48 o
  -2   4  17       70.21       66.92     12.77 o
  -1   4  17      394.52      379.26     15.48 o
   0   4  17      723.63      662.27     20.58 o
   1   4  17      543.29      507.68     25.10 o
   2   4  17      687.22      563.13     64.91 o
   3   4  17      242.92      216.50     32.78 o
  -6   5  17       54.97       43.32     11.51 o
  -5   5  17       84.22       93.87     14.71 o
  -4   5  17      352.53      353.48     20.51 o
  -3   5  17      596.71      607.14     19.08 o
  -2   5  17      418.15      418.03     18.43 o
  -1   5  17      447.38      428.96     18.68 o
   0   5  17      625.71      550.48     38.32 o
   1   5  17      204.40      173.18     28.26 o
   2   5  17        1.22       -1.61      9.43 o
  -4   6  17      531.61      529.87     20.45 o
  -3   6  17      308.94      279.90     17.11 o
  -2   6  17       10.86        8.77      7.16 o
  -1   6  17       81.77       66.81     10.23 o
   0   6  17      532.87      431.93     47.93 o
  -5  -5  18      375.66      383.78     28.35 o
  -4  -5  18      808.90      817.04     42.67 o
  -3  -5  18      378.44      405.02     40.84 o
  -2  -5  18       29.49       38.02     17.09 o
  -1  -5  18        8.93      -10.71     10.71 o
   0  -5  18        1.73       -1.06     12.28 o
  -7  -4  18      408.81      386.87     41.29 o
  -6  -4  18      377.07      355.70     32.31 o
  -5  -4  18        7.83        6.25     17.51 o
  -4  -4  18       84.84      103.85     19.17 o
  -3  -4  18       47.72       64.47     17.24 o
  -2  -4  18      240.62      235.97     22.60 o
  -1  -4  18      418.43      443.46     25.93 o
   0  -4  18      608.74      624.54     33.85 o
   1  -4  18      585.11      485.47     93.03 o
   2  -4  18      224.55      189.54     50.50 o
  -7  -3  18        7.14        6.97     16.99 o
  -6  -3  18      548.12      544.95     49.26 o
  -5  -3  18      510.20      546.35     34.46 o
  -4  -3  18      176.65      215.13     37.30 o
  -3  -3  18      202.31      223.78     26.88 o
  -2  -3  18       49.05       54.37     18.79 o
  -1  -3  18      113.25      109.65     22.05 o
   0  -3  18      244.91      223.33     22.05 o
   1  -3  18      145.87      138.00     21.43 o
   2  -3  18      568.98      505.11     42.88 o
   3  -3  18      426.97      376.53    123.16 o
  -8  -2  18      278.27      271.64     44.30 o
  -7  -2  18      205.58      204.25     27.39 o
  -6  -2  18      371.50      371.37     31.40 o
  -5  -2  18      230.34      285.75     28.32 o
  -4  -2  18       28.03       33.25     15.48 o
  -3  -2  18      378.71      390.52     25.10 o
  -2  -2  18     1145.76     1176.22     39.81 o
  -1  -2  18     1103.63     1184.88     38.20 o
   0  -2  18      637.50      719.54     34.45 o
   1  -2  18      631.35      632.54     31.22 o
   2  -2  18      120.36       96.76     17.54 o
   3  -2  18       57.37       45.09     16.53 o
  -8  -1  18       76.44       65.27     22.28 o
  -7  -1  18      451.41      465.18     28.57 o
  -6  -1  18      515.28      552.47     35.39 o
  -5  -1  18     1034.63     1033.31     44.60 o
  -4  -1  18      621.14      611.60     39.69 o
  -3  -1  18      134.51      142.23     21.12 o
  -2  -1  18      133.40      125.46     20.20 o
  -1  -1  18       56.88       52.79     16.08 o
   0  -1  18       74.67       78.68     14.54 o
   1  -1  18      875.29      839.24     35.96 o
   2  -1  18      378.83      373.42     35.97 o
   3  -1  18     1140.98     1139.22     49.09 o
   4  -1  18      642.35      614.49     38.48 o
  -8   0  18       93.67      129.23     22.52 o
  -7   0  18      224.35      266.70     39.21 o
  -6   0  18       70.28       44.00     20.69 o
  -5   0  18      182.39      185.49     25.33 o
  -4   0  18      136.02      158.40     32.68 o
  -3   0  18      379.41      400.90     38.35 o
  -2   0  18      170.17      177.80     30.40 o
  -1   0  18      266.98      264.98     31.97 o
   0   0  18       45.87       53.22     15.48 o
   1   0  18     1328.61     1357.76     41.82 o
   2   0  18      388.45      385.25     26.01 o
   3   0  18       55.41       68.08     18.11 o
   4   0  18        0.20        7.98     17.27 o
  -8   1  18       73.04       76.08     14.97 o
  -7   1  18      445.92      487.12     26.02 o
  -6   1  18      519.13      584.08     41.64 o
  -5   1  18     1093.09     1127.75     39.87 o
  -4   1  18      667.55      686.92     36.66 o
  -3   1  18      143.91      125.26     23.67 o
  -2   1  18      134.63      122.37     28.31 o
  -1   1  18       53.00       42.56     23.39 o
   0   1  18       80.75       68.23     24.19 o
   1   1  18      810.28      816.04     38.10 o
   2   1  18      403.17      412.05     31.54 o
   3   1  18     1136.36     1135.71     36.70 o
   4   1  18      636.34      631.27     43.06 o
  -8   2  18      283.16      299.64     18.58 o
  -7   2  18      197.27      203.05     18.00 o
  -6   2  18      381.32      406.49     23.97 o
  -5   2  18      234.63      251.96     16.13 o
  -4   2  18       26.71       21.03     17.88 o
  -3   2  18      340.35      322.92     34.77 o
  -2   2  18     1140.92     1159.12     51.52 o
  -1   2  18     1152.61     1189.97     50.67 o
   0   2  18      657.57      707.84     34.19 o
   1   2  18      623.28      650.10     32.36 o
   2   2  18      118.83      103.89     25.45 o
   3   2  18       61.32       54.40     17.44 o
  -7   3  18       11.49       12.51      9.71 o
  -6   3  18      560.31      593.06     28.11 o
  -5   3  18      474.25      499.55     19.77 o
  -4   3  18      216.99      225.29     18.40 o
  -3   3  18      190.54      201.13     15.99 o
  -2   3  18       58.32       30.59     20.86 o
  -1   3  18      117.63      107.11     20.59 o
   0   3  18      228.55      203.81     19.22 o
   1   3  18      155.93      157.23     20.52 o
   2   3  18      547.42      531.55     25.56 o
   3   3  18      449.18      412.44     27.92 o
  -7   4  18      398.26      390.02     25.24 o
  -6   4  18      382.89      375.77     18.62 o
  -5   4  18        7.63       14.93     14.44 o
  -4   4  18       75.41       76.07     12.33 o
  -3   4  18       36.60       48.03     11.82 o
  -2   4  18      294.72      290.81     15.24 o
  -1   4  18      484.26      462.82     19.05 o
   0   4  18      603.81      548.70     26.79 o
   1   4  18      608.69      543.72     40.08 o
   2   4  18      219.92      156.80     26.28 o
  -5   5  18      373.91      394.80     23.88 o
  -4   5  18      816.32      838.66     29.37 o
  -3   5  18      369.64      362.68     16.02 o
  -2   5  18       19.07       27.00      8.82 o
  -1   5  18       10.65        2.89      5.90 o
   0   5  18        1.09       -1.35      5.56 o
   1   5  18      350.70      218.31     15.59 o
  -3  -5  19       36.32       32.46     27.00 o
  -2  -5  19      401.25      443.48     33.67 o
  -6  -4  19       76.54       69.84     32.05 o
  -5  -4  19      395.28      347.79     28.82 o
  -4  -4  19      201.45      201.28     29.40 o
  -3  -4  19      564.58      584.91     37.23 o
  -2  -4  19      425.50      473.97     33.53 o
  -1  -4  19      258.01      266.47     53.87 o
   0  -4  19       60.57       58.91     18.96 o
   1  -4  19       36.41       32.42     16.99 o
  -7  -3  19      367.13      378.70     35.97 o
  -6  -3  19      781.25      784.60     53.13 o
  -5  -3  19       50.41       59.39     30.69 o
  -4  -3  19       74.28       67.53     22.75 o
  -3  -3  19       36.41       44.12     20.37 o
  -2  -3  19       90.98       97.76     20.38 o
  -1  -3  19      288.96      301.29     27.45 o
   0  -3  19      757.19      709.86     57.06 o
   1  -3  19      330.71      301.58     44.66 o
   2  -3  19      378.17      291.64     80.98 o
  -7  -2  19       43.15       23.89     28.19 o
  -6  -2  19      230.86      233.04     24.27 o
  -5  -2  19      360.53      374.69     27.34 o
  -4  -2  19      270.81      310.74     31.54 o
  -3  -2  19      353.59      395.28     31.93 o
  -2  -2  19      847.22      905.91     42.19 o
  -1  -2  19      156.54      164.56     23.71 o
   0  -2  19      282.05      249.50     25.87 o
   1  -2  19       20.14        7.93     10.94 o
   2  -2  19       61.02       51.25     18.42 o
  -8  -1  19      265.55      278.70     26.01 o
  -7  -1  19      435.60      414.83     37.57 o
  -6  -1  19      346.92      349.96     26.48 o
  -5  -1  19      441.98      470.72     43.47 o
  -4  -1  19      179.42      227.20     34.98 o
  -3  -1  19       70.95       84.87     20.11 o
  -2  -1  19      228.55      214.65     25.69 o
  -1  -1  19      468.46      483.86     32.78 o
   0  -1  19      859.36      858.36     56.35 o
   1  -1  19      832.86      874.90     46.78 o
   2  -1  19      206.55      187.16     20.73 o
   3  -1  19       55.09       50.39     16.08 o
  -8   0  19        1.20        3.64     11.98 o
  -7   0  19        6.27        4.58     17.22 o
  -6   0  19      159.96      187.15     37.53 o
  -5   0  19        3.36        3.69     20.95 o
  -4   0  19      411.88      399.61     29.89 o
  -3   0  19     1064.35     1094.29     43.41 o
  -2   0  19     1214.12     1233.42     45.71 o
  -1   0  19     1136.57     1202.13     44.44 o
   0   0  19      383.82      350.50     29.42 o
   1   0  19        0.04       -2.37     10.35 o
   2   0  19      672.12      691.86     48.02 o
   3   0  19      747.26      756.50     46.25 o
  -8   1  19      259.74      296.81     25.66 o
  -7   1  19      413.20      422.37     21.81 o
  -6   1  19      332.54      361.99     33.91 o
  -5   1  19      422.61      435.45     28.15 o
  -4   1  19      190.13      197.00     21.46 o
  -3   1  19       75.52       78.61     18.65 o
  -2   1  19      243.52      233.79     23.39 o
  -1   1  19      527.81      543.19     39.90 o
   0   1  19      810.48      775.78     41.82 o
   1   1  19      833.11      880.22     68.76 o
   2   1  19      204.77      201.91     22.22 o
   3   1  19       68.16       67.19     15.41 o
  -7   2  19       46.10       31.73     12.21 o
  -6   2  19      252.38      234.80     23.37 o
  -5   2  19      410.76      425.56     19.51 o
  -4   2  19      305.30      329.29     23.58 o
  -3   2  19      319.90      365.16     27.55 o
  -2   2  19      821.67      845.85     52.10 o
  -1   2  19      123.79      114.21     22.98 o
   0   2  19      286.47      266.15     41.47 o
   1   2  19       18.46       13.07     19.15 o
   2   2  19       68.35       59.93     19.12 o
  -7   3  19      386.69      391.12     20.49 o
  -6   3  19      732.14      776.89     29.76 o
  -5   3  19       52.98       53.63     13.05 o
  -4   3  19       76.04       57.46     14.76 o
  -3   3  19       38.07       37.50     10.82 o
  -2   3  19      109.45       76.23     23.88 o
  -1   3  19      291.16      318.35     27.14 o
   0   3  19      804.63      835.54     44.98 o
   1   3  19      327.65      316.66     34.73 o
   2   3  19      354.96      340.90     22.90 o
  -6   4  19       79.57       77.43     15.12 o
  -5   4  19      381.80      391.98     20.15 o
  -4   4  19      219.34      203.71     17.39 o
  -3   4  19      508.14      494.28     24.41 o
  -2   4  19      395.93      391.57     18.09 o
  -1   4  19      263.35      258.35     15.85 o
   0   4  19       59.18       58.28      9.62 o
   1   4  19       34.16       24.36      7.80 o
  -3   5  19       39.09       34.07      9.48 o
  -2   5  19      405.29      371.50     17.61 o
  -4  -4  20      466.09      475.57     32.58 o
  -3  -4  20      309.47      345.26     28.52 o
  -2  -4  20       46.86       49.01     20.04 o
  -1  -4  20       27.54       21.22     16.66 o
  -6  -3  20       45.48       41.47     18.27 o
  -5  -3  20       37.24       26.81     22.39 o
  -4  -3  20      229.51      261.10     42.88 o
  -3  -3  20      550.12      596.09     50.24 o
  -2  -3  20      705.26      772.99     42.89 o
  -1  -3  20      112.11      107.85     25.03 o
   0  -3  20      266.59      260.73     32.25 o
  -6  -2  20      797.43      828.24     37.97 o
  -5  -2  20      587.67      657.57     40.98 o
  -4  -2  20      213.82      203.74     24.66 o
  -3  -2  20      117.18      122.31     20.93 o
  -2  -2  20       86.40       99.34     19.32 o
  -1  -2  20        1.37       -0.48     13.26 o
   0  -2  20      163.96      161.80     35.62 o
   1  -2  20      376.46      371.29     30.32 o
  -7  -1  20       14.68       10.13     16.90 o
  -6  -1  20       87.83       71.84     24.98 o
  -5  -1  20       15.37        5.01     13.88 o
  -4  -1  20      461.31      487.83     29.71 o
  -3  -1  20      667.41      703.73     42.53 o
  -2  -1  20      435.22      430.57     36.68 o
  -1  -1  20      537.99      554.77     35.63 o
   0  -1  20      469.61      438.64     40.38 o
   1  -1  20       22.62       24.60     13.79 o
   2  -1  20        2.66        7.73     11.80 o
  -7   0  20      279.15      286.17     44.48 o
  -6   0  20      512.69      540.52     40.67 o
  -5   0  20      269.25      258.08     28.81 o
  -4   0  20      285.34      333.36     39.54 o
  -3   0  20       33.36       24.84     24.65 o
  -2   0  20      101.22       83.96     19.99 o
  -1   0  20      366.08      342.72     24.91 o
   0   0  20      433.92      442.10     26.55 o
   1   0  20      334.46      382.83     37.17 o
   2   0  20      277.97      305.93     40.23 o
  -7   1  20       20.09       24.38     13.41 o
  -6   1  20       88.35       80.13     20.79 o
  -5   1  20       16.80        5.83     24.81 o
  -4   1  20      423.03      457.83     42.86 o
  -3   1  20      665.78      693.45     36.22 o
  -2   1  20      467.65      450.79     30.33 o
  -1   1  20      525.45      541.43     28.51 o
   0   1  20      499.20      496.27     27.33 o
   1   1  20       28.03       27.81     15.98 o
   2   1  20        2.59        6.67     12.32 o
  -6   2  20      743.92      838.31     28.80 o
  -5   2  20      597.23      640.70     26.41 o
  -4   2  20      237.54      233.49     28.01 o
  -3   2  20      109.96      112.89     21.90 o
  -2   2  20       86.02       95.34     20.65 o
  -1   2  20        3.38       14.18     12.06 o
   0   2  20      164.94      157.74     19.84 o
   1   2  20      346.98      332.00     37.21 o
  -6   3  20       44.96       32.55     15.00 o
  -5   3  20       35.11       40.43     13.18 o
  -4   3  20      244.30      250.52     22.13 o
  -3   3  20      547.55      567.55     22.49 o
  -2   3  20      668.71      664.76     31.24 o
  -1   3  20      105.58      121.73     22.90 o
   0   3  20      286.28      256.49     34.95 o
  -4   4  20      469.22      458.13     23.66 o
  -3   4  20      311.88      302.07     21.75 o
  -2   4  20       47.79       44.34     10.25 o
  -1   4  20       33.07       25.48      9.90 o
  -3  -3  21      222.48      230.14     33.31 o
  -2  -3  21      132.46      147.90     22.34 o
  -5  -2  21       12.10        4.46     15.73 o
  -4  -2  21      127.77      120.12     33.14 o
  -3  -2  21      441.25      453.93     47.92 o
  -2  -2  21      352.04      334.88     52.10 o
  -1  -2  21      761.92      818.55     44.22 o
   0  -2  21      478.81      473.76     46.78 o
  -6  -1  21      247.11      268.71     49.97 o
  -5  -1  21      296.91      292.24     33.64 o
  -4  -1  21      343.99      334.27     28.36 o
  -3  -1  21      354.21      366.24     27.78 o
  -2  -1  21       61.26       53.69     17.22 o
  -1  -1  21      125.69      107.57     22.09 o
   0  -1  21        1.63        5.58     14.35 o
  -6   0  21       57.28       71.30     36.68 o
  -5   0  21       13.51       19.38     18.99 o
  -4   0  21      148.66      148.40     24.68 o
  -3   0  21      240.74      233.27     71.24 o
  -2   0  21      349.79      390.09     38.45 o
  -1   0  21      682.04      669.52     41.29 o
   0   0  21      333.67      323.07     52.28 o
  -6   1  21      258.27      283.65     34.48 o
  -5   1  21      260.52      261.22     26.48 o
  -4   1  21      327.71      361.09     30.41 o
  -3   1  21      350.07      370.23     48.73 o
  -2   1  21       49.19       41.95     22.13 o
  -1   1  21      127.33      138.08     27.64 o
   0   1  21        1.37       -2.14     10.17 o
  -5   2  21       12.77        5.68      9.85 o
  -4   2  21      121.04      134.59     27.04 o
  -3   2  21      452.44      443.77     57.41 o
  -2   2  21      354.38      366.75     39.16 o
  -1   2  21      717.46      723.73     46.96 o
   0   2  21      498.04      473.09     33.68 o
  -3   3  21      235.39      239.46     36.86 o
  -2   3  21      137.54      152.85     32.07 o
  -3  -1  22       59.49       54.98     25.16 o
  -4   0  22      187.22      189.89     39.19 o
  -3   0  22      319.78      343.30     43.95 o
  -2   0  22      178.43      181.47     23.23 o
  -3   1  22       64.92       50.31     20.63 o
 
